# Supplementary material for: DNA methylation biomarker analysis from low-survival-rate cancers based on genetic functional approaches
Source: Front Bioinform. 2025 Jan 28;5:1523524. doi: 10.3389/fbinf.2025.1523524 (PMC11810926; doi:10.3389/fbinf.2025.1523524)
Supplement: Supplementary file 1 [file Table2.xlsx]

## Sheet: Sheet1
Pathway	common_genes	gene_num
Pathways in cancer	RB1;HHIP;IL23R;FZD10;EDNRA;FRAT1;RASSF1;EDNRB;RASSF5;AKT3;IL12B;IL15RA;DAPK1;PRKCB;DAPK2;PRKCA;RUNX1;BCR;EML4;ADCY9;AGTR1;TP53;CTBP2;CTBP1;EPAS1;PDGFB;LPAR1;PDGFA;LPAR2;TGFA;KLK3;LPAR3;PIK3R2;PIK3R1;HIF1A;TERT;FZD1;JAG2;WNT10B;CREBBP;GSTM2;WNT10A;FZD2;JAG1;FZD5;JUP;FZD7;FZD6;FZD9;IGF1;PTK2;LPAR5;RET;CDKN1A;CDKN1B;GLI1;GLI3;BBC3;GLI2;SHH;MECOM;SUFU;RAC2;RAC1;APC2;NCOA4;F2;DDB2;PLCB4;PAX8;RARA;PLCB…	288
Neuroactive ligand-receptor interaction	OXTR;VIPR1;VIPR2;SCT;HTR4;RXFP1;RXFP2;EDNRA;HTR6;EDNRB;HTR7;C3AR1;PTGDR;UTS2R;TAAR6;TAAR5;GABRG3;TRHR;PARD3;AGTR1;ADCYAP1R1;GIPR;FPR1;LPAR1;LPAR2;LPAR3;FPR2;CRHR1;CRHR2;C3;GHRHR;GRIN2A;MC2R;GALR3;GALR1;PENK;NTSR1;NMBR;GRIN2C;GRIN2B;GRIN2D;NMU;GABRB3;GABRB2;GRIK3;GRIK4;GRIK2;PTH1R;MC4R;CTSG;EDN3;GPR35;FSHB;TACR3;TACR1;F2;GAL;ADRB3;FSHR;AVP;OPRD1;PTGER4;PTGER2;PTAFR;PTGER3;GLRA1;NPY;GABRD;GABBR2;GA…	187
Proteoglycans in cancer	HPSE2;FZD10;TNF;ACTG1;IGF1R;CCND1;PLAU;AKT3;KDR;IL12B;PLCE1;MAP2K1;MAP2K2;WNT5B;PRKCB;HGF;WNT5A;FRS2;PRKCA;ANK1;HSPG2;TIAM1;EZR;TP53;PXN;TWIST2;ITPR1;TWIST1;ITPR2;PIK3R2;ITPR3;IQGAP1;PIK3R1;HIF1A;SLC9A1;WNT6;WNT1;WNT2;WNT3;WNT4;FZD1;SMAD2;WNT10B;WNT10A;TGFB2;FZD2;TGFB1;FZD5;CAV2;WNT3A;FZD7;PTCH1;FZD6;RDX;FZD9;IGF1;ESR1;PTK2;COL1A1;COL1A2;SDC1;FGFR1;ITGB1;CDKN1A;MIR10B;MIR10A;WNT2B;ITGB5;ITGB3;HSP…	131
Calcium signaling pathway	CHRM2;CHRM3;OXTR;HTR4;FGF1;FGF3;SLC8A1;MYLK;SLC8A2;FGF5;EDNRA;HTR6;FGF7;EDNRB;HTR7;CYSLTR2;FGF8;KDR;PLCE1;PDGFRB;PDGFRA;LHCGR;PRKCB;HGF;F2R;PRKCA;TRHR;ADCY9;LTB4R2;STIM2;AGTR1;PDE1A;PDGFB;CACNA1B;ITPR1;PDGFA;CACNA1A;ITPR2;ADRB1;CACNA1D;ITPR3;MST1R;CACNA1C;CACNA1E;CACNA1H;CACNA1G;GRIN2A;HRH1;TBXA2R;PDGFD;DRD1;NTSR1;DRD5;FGF21;GRIN2C;GRIN2D;GDNF;GNAQ;FGF18;HRC;GNAS;FGFR2;FGF10;FGFR1;RET;RYR1;RYR2;F…	137
cAMP signaling pathway	CHRM2;OXTR;VIPR2;HHIP;HTR4;LIPE;EDNRA;HTR6;AKT3;CREB3L2;NPPA;ADORA1;PLCE1;EP300;SOX9;GHSR;LHCGR;MAP2K1;MAP2K2;F2R;TIAM1;ADCYAP1;ADCY9;CFTR;GRIA1;ADCYAP1R1;GIPR;NPR1;PIK3R2;ADRB1;CACNA1D;PIK3R1;CACNA1C;PLD1;SLC9A1;RAP1B;GRIN2A;MC2R;DRD1;DRD2;DRD5;GRIA4;CREBBP;BDNF;PTCH1;HTR1A;HTR1B;NFATC1;GRIN2C;GRIN2B;GRIN2D;ADCY10;PDE3A;GNAS;GLP1R;RYR2;ATP2A3;PIK3CD;OXT;GLI1;GLI3;RAC2;PDE4B;PDE4A;FFAR2;RAC1;AMH;…	128
Axon guidance	EPHB6;SEMA5A;SEMA5B;RGS3;DPYSL2;PLXNC1;EPHB2;EPHB1;EPHA4;EPHA6;SEMA6A;UNC5A;WNT5B;EPHA8;UNC5B;SEMA6D;WNT5A;PRKCA;UNC5C;UNC5D;PARD3;EPHA1;EPHA3;SEMA7A;PIK3R2;PIK3R1;EFNA5;EFNA4;PRKCZ;EFNB2;ABL1;PLXNA2;SRGAP3;PLXNA4;WNT4;NTNG1;NTNG2;PTCH1;NFATC2;SSH2;BMP7;PTK2;NFATC4;SSH1;EFNA1;CXCL12;FES;PLXNB1;BMPR1B;ITGB1;ROBO2;NRP1;ROBO3;BMPR2;LRRC4;PIK3CD;ROBO1;SHH;BOC;NCK2;RAC2;RAC1;TRPC6;TRPC3;RHOD;RGMA;RASA…	109
Wnt signaling pathway	CTNND2;FZD10;CCND3;FRAT1;CCND1;SOX17;RUVBL1;EP300;BTRC;TLE4;RNF43;TLE3;TLE1;WNT5B;PRKCB;CTNNBIP1;WNT5A;PRKCA;CSNK1E;DKK1;DKK2;DKK4;SFRP1;SFRP2;DAAM2;TBL1XR1;SFRP5;ROR1;ROR2;TP53;CTBP2;CTBP1;TCF7;CUL1;NLK;WNT6;DVL1;DVL3;WNT1;WNT2;WNT3;WNT4;FZD1;WNT10B;CREBBP;WNT10A;FZD2;SMAD3;FZD5;WNT3A;FZD7;FZD6;FZD9;NFATC2;NFATC1;NFATC4;VANGL1;VANGL2;BAMBI;WNT2B;RAC2;RSPO2;RSPO3;RAC1;RSPO1;SOST;APC2;MMP7;AXIN1;C…	101
Focal adhesion	ITGA2B;TNC;MYLK;ACTG1;IGF1R;COMP;CCND3;CCND1;TNN;AKT3;KDR;CAPN2;TNR;PDGFRB;PDGFRA;MAP2K1;PRKCB;ACTN1;HGF;PRKCA;ACTN4;COL4A2;COL4A1;SHC3;SHC1;PXN;PDGFB;PDGFA;PIK3R2;PIK3R1;RAP1B;PDGFD;CHAD;CAV2;IGF1;PARVB;PTK2;COL1A1;COL1A2;PARVG;ITGA11;COL9A1;BCL2;COL9A3;COL9A2;ITGB1;FLT1;ITGB5;FLT4;ITGB3;RASGRF1;PIK3CD;LAMC2;LAMC1;RAC2;ITGB7;RAC1;VAV3;ITGA4;VWF;ITGA3;ITGA2;ITGA1;VAV1;VAV2;COL2A1;COL6A2;COL6A3;IT…	127
PI3K-Akt signaling pathway	CHRM2;CSF3R;EPO;IRS1;ITGA2B;TNC;FGF1;FGF3;IGF1R;COMP;FGF5;TCL1B;TCL1A;CCND3;FGF7;STK11;FGF8;PPP2R1B;CCND1;TNN;AKT3;CREB3L2;KDR;TNR;IL6R;MAGI1;PDGFRB;PDGFRA;MAP2K1;IL4R;MAP2K2;HGF;F2R;MAGI2;TSC2;PRKCA;PRLR;COL4A2;COL4A1;TP53;CSF1R;LPAR1;PDGFB;LPAR2;PDGFA;TGFA;LPAR3;PIK3R2;PIK3R1;EFNA5;EFNA4;PIK3R5;BCL2L11;PDGFD;CHAD;THEM4;PCK1;PCK2;FGF21;NGFR;BDNF;IGF1;PTK2;COL1A1;EFNA1;IL4;NR4A1;IL6;COL1A2;CDK6;L…	195
Rap1 signaling pathway	ITGA2B;FGF1;FGF3;ACTG1;IGF1R;FGF5;FGF7;FGF8;CDH1;RASSF5;AKT3;KDR;PLCE1;MAGI1;MAP2K3;PDGFRB;PDGFRA;MAP2K1;MAP2K2;PRKCB;HGF;F2R;MAGI2;PRKCA;TIAM1;ADCY9;PARD3;PRKD2;PRKD1;SKAP1;CSF1R;FPR1;LPAR1;PDGFB;LPAR2;PDGFA;LPAR3;PIK3R2;PIK3R1;EFNA5;PRKCZ;EFNA4;RAP1GAP;RAP1B;GRIN2A;PDGFD;DRD2;FGF21;MAP2K6;NGFR;IGF1;GRIN2B;EFNA1;GNAO1;LPAR5;GNAQ;FGF18;GNAS;FGFR2;FGF10;FGFR1;ITGB1;DOCK4;FLT1;ITGAM;FLT4;ITGB3;ITGB…	131
Hippo signaling pathway	WWC1;FZD10;FGF1;ACTG1;CCND3;RASSF1;RASSF2;CCND1;PPP2R1B;CDH1;RASSF4;BTRC;WNT5B;WNT5A;CSNK1D;SCRIB;CSNK1E;PARD3;LLGL2;TCF7;PRKCZ;WNT6;DVL1;TP53BP2;DVL3;WNT1;WNT2;WNT3;WNT4;FZD1;SMAD2;SMAD1;WNT10B;WWTR1;TGFB2;WNT10A;FZD2;SMAD3;TGFB1;FZD5;WNT3A;FZD7;FZD6;FZD9;GDF6;BMP7;GDF5;BMP6;BMP5;SMAD7;BMP4;DLG2;DLG4;DLG5;BMPR1B;BMPR1A;TP73;BMPR2;WNT2B;ITGB2;LIMD1;BBC3;GLI2;AMH;TEAD1;APC2;AXIN1;AXIN2;WNT16;TGFBR…	93
Cushing syndrome	RB1;SCARB1;AHR;FZD10;CCND1;CREB3L2;PDE8B;PDE8A;MAP2K1;MAP2K2;WNT5B;WNT5A;ADCY9;AGTR1;TCF7;ITPR1;ITPR2;CACNA1D;ITPR3;CACNA1C;CACNA1H;CRHR1;CACNA1G;CRHR2;RAP1B;WNT6;MC2R;CYP11A1;DVL1;DVL3;WNT1;WNT2;WNT3;WNT4;FZD1;WNT10B;WNT10A;FZD2;FZD5;WNT3A;FZD7;FZD6;FZD9;PBX1;NR4A1;CDK6;SP1;CYP11B1;GNAQ;GNAS;CDKN1A;CDKN1B;WNT2B;WDR5;APC2;AXIN1;AXIN2;WNT16;NR5A1;PLCB4;PLCB2;CREB5;CAMK2B;CAMK2A;ADCY3;ADCY2;ADCY8;A…	95
Human papillomavirus infection	RB1;MAML2;MAML1;ITGA2B;TNC;FZD10;RBPJ;TNF;COMP;CCND3;PPP2R1B;CCND1;TNN;AKT3;CREB3L2;EP300;TNR;MAGI1;PDGFRB;MAP2K1;ATP6V1G2;MAP2K2;WNT5B;WNT5A;TSC2;SCRIB;HLA-F;TICAM1;HLA-G;HLA-E;COL4A2;COL4A1;PARD3;TBPL2;MAML3;TP53;LLGL2;NOTCH3;NOTCH1;NOTCH4;PXN;TCF7;PIK3R2;PIK3R1;PRKCZ;FOXO1;WNT6;TERT;CHAD;DVL1;ATP6V0A2;DVL3;WNT1;WNT2;WNT3;WNT4;FZD1;WNT10B;CREBBP;WNT10A;FZD2;JAG1;FZD5;WNT3A;FZD7;FZD6;FZD9;PTK2;C…	163
Cell adhesion molecules	CD86;ITGB1;CNTNAP2;CD40;CNTNAP1;ITGAM;ITGB2;ICAM2;LRRC4;PTPRM;ITGAL;PTPRF;ICAM1;SPN;CDH4;ALCAM;CDH3;CDH2;CDH1;MPZ;NRCAM;ITGB7;HLA-DOA;HLA-DOB;CD34;HLA-DPA1;ITGA4;PDCD1LG2;HLA-F;HLA-G;HLA-E;CLDN6;CLDN11;CLDN5;CLDN4;MAG;CD8B;CLDN15;CD8A;CLDN14;CLDN18;CLDN17;ITGA6;ITGA9;CD274;NLGN2;SELPLG;NRXN1;SDC3;NRXN3;VTCN1;HLA-DMA;NCAM1;CD58;NCAM2;HLA-DQA2;JAM3;NTNG1;NTNG2;CADM3;VCAM1;CADM1;NEGR1;SELP;OCLN;NFAS…	94
Gastric cancer	RB1;CDKN1A;CDKN1B;WNT2B;PIK3CD;FZD10;FGF1;FGF3;FGF5;FGF7;FRAT1;SHH;FGF8;CCND1;CDH1;AKT3;POLK;APC2;MAP2K1;MAP2K2;WNT5B;HGF;WNT5A;AXIN1;GAB1;AXIN2;WNT16;TGFBR1;DDB2;TGFBR2;TP53;CDH17;MET;ABCB1;SHC3;SHC1;TCF7;LRP5;PIK3R2;PIK3R1;EGFR;WNT6;MUC2;RXRA;WNT11;TERT;DVL1;ERBB2;DVL3;MAPK1;CTNNA3;CTNNA2;WNT1;WNT2;WNT3;FGF21;WNT4;FZD1;SMAD2;WNT10B;TCF7L2;TGFB2;WNT10A;TCF7L1;FZD2;SMAD3;TGFB1;FZD5;JUP;CDX2;WNT3A…	100
Cytokine-cytokine receptor interaction	CNTF;IL1RN;CSF2;CSF3R;AMHR2;EPO;IL23R;IL5RA;IL1RAP;CXCL13;CXCL14;TNF;IL27RA;IL18RAP;LEPR;IL12B;TNFSF11;TNFRSF8;IL6R;IL15RA;IL4R;IL1R1;IL1R2;LIFR;PRLR;EDAR;CSF1R;EBI3;IL20RA;TNFRSF11B;NGFR;TGFB2;TGFB1;TNFSF15;TNFRSF9;GDF2;IL31RA;LIF;TNFRSF10C;TNFRSF10B;TNFRSF10A;INHBA;GDF6;GDF5;BMP7;BMP6;IL1F10;BMP5;TNFRSF10D;IL22RA1;BMP4;IL4;BMP3;IL6;CXCL12;IL5;TNFSF9;BMPR1B;IL7R;BMPR1A;ACVRL1;IL21;IL22;CD40;BMP1…	148
Hematopoietic cell lineage	CSF2;CSF3R;ITGAM;EPO;FLT3;ITGB3;ITGA2B;IL5RA;CD3G;CD3E;TNF;ANPEP;CD38;CD37;CD36;HLA-DOA;HLA-DOB;IL6R;CD34;CD33;HLA-DPA1;CR2;IL4R;ITGA4;MME;IL1R1;ITGA3;IL1R2;ITGA2;ITGA1;DNTT;FCER2;IL1A;CD8B;CD8A;IL1B;ITGA6;ITGA5;MS4A1;CD44;CSF1R;GYPA;CD1D;CD1C;CD1B;CD1A;HLA-DMA;CD59;CD14;HLA-DQA2;CD55;IL4;IL6;IL5;IL2RA;HLA-DPB1;HLA-DRA;CD9;IL7R;CD22;KITLG;IL7;CD5;KIT	64
Transcriptional misregulation in cancer	ATF1;CD86;CSF2;MPO;HOXA11;IGF1R;ELK4;HOXA10;HOXA9;PLAU;MEF2C;IL1R2;LMO2;MITF;RUNX2;RUNX1;ERG;NUPR1;TP53;CSF1R;SLC45A3;PDGFA;FOXO1;FUT8;CD14;PROM1;ELANE;NGFR;SMAD1;ZBTB17;BCL11B;JUP;ZBTB16;ASPSCR1;HMGA2;IGF1;FLI1;PBX1;PTK2;IL6;NR4A3;BCL6;TLX3;SP1;FEV;TLX1;TCF3;CDK14;BCL2L1;CD40;CDKN1A;CDKN1B;FLT1;ITGAM;FLT3;SIX1;AFF1;ITGB7;POLK;MMP3;PAX3;ETV1;PAX5;WNT16;MMP9;DUSP6;ETV5;DDB2;ETV6;TGFBR2;CCNA1;PAX8;…	100
Regulation of actin cytoskeleton	CYFIP2;CHRM2;NCKAP1;CHRM3;ITGA2B;FGF1;FGF3;MYLK;ACTG1;FGF5;FGF7;FGF8;PIP4K2A;PDGFRB;PDGFRA;MAP2K1;MAP2K2;ACTN1;F2R;ACTN4;TIAM1;EZR;PXN;LPAR1;PDGFB;LPAR2;PDGFA;PIK3R2;IQGAP1;PIK3R1;IQGAP2;IQGAP3;SLC9A1;SCIN;PDGFD;MYH14;NCKAP1L;MYH11;MYH10;FGF21;RDX;SSH2;PTK2;SSH1;CXCL12;LPAR5;FGF18;ITGA11;FGFR2;FGF10;FGFR1;ITGB1;ITGAM;ITGB5;ITGB3;ITGB2;PIK3CD;ITGAE;ITGAL;RAC2;ITGAX;BDKRB1;ITGB7;RAC1;APC2;VAV3;ACTR…	125
MAPK signaling pathway	IL1RAP;FGF1;TNF;FGF3;IGF1R;ELK4;FGF5;FGF7;FGF8;RPS6KA2;AKT3;RPS6KA1;STMN1;KDR;MAP3K8;MAP3K6;MAP3K5;MAP2K3;PDGFRB;MAP2K4;PDGFRA;DAXX;MEF2C;MAP2K1;MAP2K2;IL1R1;PRKCB;HGF;CACNA2D3;CACNA2D2;PRKCA;TP53;CSF1R;PDGFB;CACNA1B;PDGFA;TGFA;CACNA1A;CACNA1D;CACNA1C;NLK;EFNA5;CACNA1E;EFNA4;CACNA1H;RASGRP4;CACNA1G;RAP1B;PDGFD;CD14;FGF21;MAP2K6;NGFR;TGFB2;TGFB1;BDNF;NFATC1;IGF1;HSPA2;EFNA1;NR4A1;FGF18;NF1;MAP3K13…	151
Parathyroid hormone synthesis, secretion and action	CDKN1A;ARRB1;PTH1R;AKAP13;CREB3L2;PDE4B;TNFSF11;PDE4A;SOST;MEF2A;ARHGEF11;SLC34A2;CASR;MAP2K1;MEF2C;PRKCB;PDE4D;PDE4C;PRKCA;RUNX2;MMP14;ADCY9;MMP13;PLCB4;MMP16;MMP15;MMP17;PLCB2;CREB5;GCM2;GCM1;ITPR1;LRP5;ITPR2;ADCY3;ITPR3;ADCY2;GATA3;PLD1;ADCY8;ADCY6;EGFR;GNAI1;PTHLH;ADCY5;GNAI2;RXRA;BGLAP;GNA12;MAPK1;MEF2D;KL;VDR;MAFB;CYP24A1;SP1;GNAQ;TRPV5;BCL2;GNAS;FGFR1;SLC34A1;PLCB1;HBEGF;GNA13;GNA11;FGF23;…	71
Signaling pathways regulating pluripotency of stem cells	BMPR2;WNT2B;ONECUT1;PIK3CD;FZD10;IGF1R;AKT3;HOXA1;JARID2;APC2;MAP2K1;LEFTY1;MAP2K2;WNT5B;WNT5A;AXIN1;LIFR;PAX6;AXIN2;WNT16;ISL1;HAND1;HOXB1;DLX5;TCF7;PIK3R2;PIK3R1;ACVR1B;POU5F1B;WNT6;ACVR1C;WNT11;DVL1;DVL3;MAPK1;OTX1;WNT1;WNT2;LEFTY2;WNT3;WNT4;FZD1;SMAD2;SMAD1;WNT10B;WNT10A;ZFHX3;FZD2;SMAD3;FZD5;WNT3A;FZD7;PCGF2;WNT7B;ESRRB;FZD6;STAT3;FZD9;LIF;WNT7A;IGF1;INHBA;KLF4;TBX3;BMP4;MAPK11;MEIS1;APC;ID4…	87
ECM-receptor interaction	ITGB1;ITGB5;ITGB3;ITGA2B;TNC;LAMC2;LAMC1;COMP;TNN;TNR;ITGB7;CD36;ITGA4;VWF;ITGA3;ITGA2;ITGA1;HSPG2;COL2A1;COL4A2;COL4A1;COL6A2;COL6A3;ITGA7;COL6A6;ITGA6;ITGA5;CD44;ITGA9;LAMA5;TNXB;LAMA2;LAMA1;LAMA4;LAMA3;THBS2;THBS4;RELN;SV2C;SV2B;CHAD;SPP1;LAMB3;LAMB1;COL1A1;COL1A2;ITGA11;COL9A1;SDC1;COL9A3;COL9A2;AGRN;ITGB8;ITGA8;VTN;FN1;GP6;ITGB4;ITGB6;COL6A1	60
Melanogenesis	WNT2B;FZD10;EDNRB;CREB3L2;EP300;MAP2K1;MAP2K2;WNT5B;PRKCB;WNT5A;MITF;PRKCA;WNT16;ADCY9;PLCB4;PLCB2;CAMK2B;TCF7;ASIP;CAMK2A;ADCY3;ADCY2;ADCY8;ADCY6;GNAI1;ADCY5;GNAI2;WNT6;WNT11;DVL1;DVL3;MAPK1;WNT1;WNT2;WNT3;WNT4;FZD1;WNT10B;TCF7L2;CREBBP;WNT10A;TCF7L1;FZD2;FZD5;WNT3A;FZD7;WNT7B;FZD6;FZD9;WNT7A;TYR;GNAO1;POMC;GNAQ;GNAS;FZD8;KITLG;KIT;CALM1;PLCB1;MAPK3	61
Hepatocellular carcinoma	RB1;CDKN1A;WNT2B;PIK3CD;FZD10;ACTG1;IGF1R;FRAT1;CCND1;AKT3;POLK;ARID2;APC2;MAP2K1;MAP2K2;WNT5B;ACTL6B;PRKCB;HGF;WNT5A;AXIN1;GAB1;PRKCA;AXIN2;ARID1A;WNT16;ARID1B;TGFBR1;DDB2;TGFBR2;TP53;MET;SHC3;SHC1;TCF7;LRP5;TGFA;PIK3R2;PIK3R1;EGFR;WNT6;WNT11;TERT;DVL1;DVL3;MAPK1;WNT1;WNT2;WNT3;WNT4;FZD1;SMAD2;WNT10B;NQO1;TCF7L2;GSTM2;TGFB2;WNT10A;TCF7L1;FZD2;SMAD3;TGFB1;FZD5;WNT3A;TXNRD2;FZD7;TXNRD1;WNT7B;FZD6;…	88
Breast cancer	RB1;CDKN1A;WNT2B;FLT4;PIK3CD;FZD10;BRCA1;FGF1;FGF3;IGF1R;FGF5;FGF7;FRAT1;FGF8;CCND1;AKT3;TNFSF11;POLK;APC2;MAP2K1;MAP2K2;WNT5B;WNT5A;AXIN1;AXIN2;WNT16;DDB2;PGR;TP53;NOTCH3;NOTCH1;SHC3;SHC1;NOTCH4;TCF7;LRP5;PIK3R2;PIK3R1;EGFR;DLL3;DLL4;WNT6;WNT11;DVL1;ERBB2;DVL3;MAPK1;WNT1;WNT2;WNT3;FGF21;WNT4;FZD1;JAG2;WNT10B;TCF7L2;WNT10A;TCF7L1;FZD2;JAG1;FZD5;WNT3A;FZD7;WNT7B;FZD6;FZD9;WNT7A;IGF1;ESR1;ESR2;MTOR…	95
Basal cell carcinoma	CDKN1A;WNT2B;HHIP;TCF7;FZD10;GLI1;GLI3;GLI2;WNT6;SHH;WNT11;SUFU;DVL1;DVL3;POLK;WNT1;WNT2;WNT3;WNT4;APC2;FZD1;TCF7L2;WNT10B;TCF7L1;WNT10A;FZD2;WNT5B;FZD5;WNT3A;FZD7;PTCH1;WNT7B;WNT5A;FZD6;PTCH2;AXIN1;FZD9;WNT7A;AXIN2;WNT16;DDB2;BMP4;APC;BAX;TP53;FZD8;BMP2	47
Th17 cell differentiation	IL21;IL22;IL23R;RORC;RORA;CD3G;AHR;IL1RAP;CD3E;IL27RA;HLA-DOA;HLA-DOB;IL6R;HLA-DPA1;HSP90AA1;IL4R;IL1R1;TGFBR1;RUNX1;TGFBR2;ZAP70;IFNG;IRF4;LCK;IL1B;RARA;PRKCQ;GATA3;HIF1A;HLA-DMA;MAPK8;RXRA;TBX21;IL21R;MAPK1;STAT6;IL12RB1;HLA-DQA2;SMAD2;SMAD3;TGFB1;STAT3;NFATC2;NFATC1;MTOR;IL4;MAPK11;IL6;IL2RA;HLA-DPB1;HLA-DRA;IL17F;CD247;NFKBIE;IL17A;JAK3;IL23A;IL6ST;MAPK9;RXRG;STAT5A;STAT1;MAPK12;MAPK3;MAPK10;…	66
Glutamatergic synapse	GRIK3;GRIK4;GRIK2;GRM1;GRM3;GRM5;GRM4;GRM6;GRM8;DLGAP1;GLUL;SLC38A1;PRKCB;PLA2G4C;PLA2G4A;PRKCA;ADCY9;PLCB4;PLCB2;SHANK3;GRIA1;GLS2;ITPR1;CACNA1A;ITPR2;SLC1A3;ADCY3;CACNA1D;ITPR3;ADCY2;CACNA1C;PLD1;ADCY8;ADCY6;GNAI1;ADCY5;GNAI2;GRIN2A;GNG4;GNG7;MAPK1;SLC17A7;GRIA4;KCNJ3;GRIN2C;GRIN2B;GRIN2D;GRIN1;GNAO1;DLG4;GNAQ;GNB1;GNAS;PLCB1;GRIA2;SLC1A2;SLC38A3;SLC38A2;GNB3;MAPK3	60
Chemokine signaling pathway	CXCL13;CXCL14;PREX1;AKT3;MAP2K1;PRKCB;TIAM1;ADCY9;PARD3;ELMO1;SHC3;SHC1;PXN;PIK3R2;PIK3R1;PRKCZ;PIK3R5;RAP1B;GRK5;LYN;PTK2;CXCL12;GNAQ;GNB1;ITK;PIK3CD;ARRB1;CXCL1;CXCL5;PIK3CG;RAC2;CCR8;CCR7;CCR6;RAC1;CCR5;CCR4;CCR3;CCR2;VAV3;VAV1;VAV2;FGR;HCK;PLCB4;DOCK2;CRK;PLCB2;CCL14;CX3CR1;CCL13;CCL11;SRC;CXCR5;ADCY3;CXCR4;ADCY2;CXCR6;ADCY8;ADCY6;GNAI1;ADCY5;GNAI2;CDC42;PAK1;CCL8;CCL7;CXCR1;GNG4;CCL5;GNG7;CC…	98
Inflammatory bowel disease	IL21;IL22;IL23R;RORC;RORA;GATA3;TNF;HLA-DMA;IL18RAP;TBX21;IL21R;STAT4;IL12B;STAT6;HLA-DOA;IL12RB1;HLA-DOB;HLA-DQA2;HLA-DPA1;IL12RB2;SMAD2;TGFB2;IL4R;SMAD3;TGFB1;STAT3;NFATC1;IL4;IL1A;IL6;IL5;IFNG;IL1B;HLA-DPB1;HLA-DRA;IL17F;TLR5;TLR4;TLR2;IL17A;STAT1;IL18;IL23A;NOD2	44
Oxytocin signaling pathway	RYR1;RYR2;OXTR;CDKN1A;PRKAG2;OXT;PIK3CG;ACTG1;MYLK;EEF2K;CCND1;NPPA;CD38;MAP2K1;MEF2C;MAP2K2;CAMK1D;PRKCB;PLA2G4C;CACNA2D3;CACNA2D2;PLA2G4A;PRKCA;ADCY9;PLCB4;PLCB2;PPP1R12C;CAMK2B;NPR1;SRC;CAMK2A;ITPR1;ITPR2;ADCY3;CACNA1D;ITPR3;ADCY2;CACNA1C;ADCY8;PTGS2;ADCY6;EGFR;GNAI1;PIK3R5;ADCY5;CAMKK2;GNAI2;TRPM2;MAPK1;KCNJ3;KCNJ5;KCNJ12;NOS3;NFATC2;NFATC1;NFATC4;GNAO1;RCAN1;GNAQ;GNAS;PRKAB1;CALM1;PLCB1;MAPK3	64
Circadian entrainment	RYR1;RYR2;PRKG2;NOS1;PRKG1;PRKCB;PRKCA;ADCYAP1;MTNR1A;ADCY9;PLCB4;MTNR1B;NOS1AP;PLCB2;GRIA1;CAMK2B;ADCYAP1R1;CAMK2A;ITPR1;ADCY3;CACNA1D;ITPR3;ADCY2;CACNA1C;ADCY8;CACNA1H;ADCY6;GNAI1;CACNA1G;ADCY5;GNAI2;GRIN2A;GNG4;GNG7;MAPK1;GRIA4;KCNJ3;KCNJ5;GRIN2C;GRIN2B;GRIN2D;GRIN1;GNAO1;PER2;ADCY10;GNAQ;GNB1;GNAS;GRIA2;GNB3;CALM1;PLCB1;MAPK3	53
Cholinergic synapse	CHRM2;CHRM3;ACHE;PIK3CD;PIK3CG;AKT3;CREB3L2;SLC18A3;CHRNB4;MAP2K1;PRKCB;PRKCA;SLC5A7;ADCY9;PLCB4;KCNQ1;KCNQ5;PLCB2;CREB5;CAMK2B;CHRNA3;CHRNA4;CHAT;CHRNA6;CAMK2A;CACNA1B;ITPR1;CACNA1A;ITPR2;ADCY3;CACNA1D;ITPR3;PIK3R2;ADCY2;CACNA1C;PIK3R1;ADCY8;ADCY6;GNAI1;PIK3R5;ADCY5;GNAI2;GNG4;GNG7;MAPK1;FYN;KCNJ3;KCNJ12;GNAO1;GNAQ;GNB1;BCL2;CHRM1;GNA11;AKT1;GNB3;PLCB1;MAPK3	58
Adrenergic signaling in cardiomyocytes	RYR2;ATP2A3;ADRA1B;ADRA1A;SLC8A1;PIK3CG;SLC8A2;PPP2R1B;AKT3;CREB3L2;TPM4;TPM3;TPM1;CACNA2D3;CACNA2D2;PPP2R5A;PRKCA;PPP2R5C;ADCY9;PLCB4;KCNQ1;AGTR1;PLCB2;MYH6;RAPGEF3;CREB5;RAPGEF4;CAMK2B;CAMK2A;CREM;ADCY3;ATP1A3;ADRB1;CACNA1D;ADCY2;CACNA1C;ADCY8;ADCY6;GNAI1;PIK3R5;SLC9A1;ADCY5;GNAI2;PPP2CB;MAPK1;SCN7A;ATP2B4;ATP2B2;PPP2R3A;AGT;MAPK11;PPP2R2C;GNAQ;BCL2;GNAS;ATP2A2;AKT1;PLCB1;MAPK12;CALM1;ATP1A1;MA…	62
Phospholipase D signaling pathway	DGKG;DGKD;DGKB;DGKA;PIK3CD;GRM1;PIK3CG;GRM3;GRM5;GRM4;GRM6;AKT3;GRM8;PDGFRB;PDGFRA;MAP2K1;MAP2K2;SYK;SPHK2;F2R;PLA2G4C;GAB1;TSC2;PLA2G4A;PRKCA;F2;DGKZ;DNM3;ADCY9;PLCB4;AGTR1;AVP;MS4A2;PLCB2;DGKI;RAPGEF3;DGKH;RAPGEF4;RALA;SHC3;SHC1;LPAR1;PDGFB;LPAR2;PDGFA;ADCY3;LPAR3;PIK3R2;ADCY2;PIK3R1;PLD1;ADCY8;ADCY6;EGFR;PIK3R5;ADCY5;INS;CYTH3;CXCR1;PDGFD;GNA12;MAPK1;PTK2B;FYN;AGT;MTOR;LPAR5;GNAS;AKT1;RRAS2;MR…	85
Aldosterone synthesis and secretion	ATF1;SCARB1;KCNK9;LIPE;CREB3L2;NPPA;CAMK1D;PRKCB;PRKCE;PRKCA;ADCY9;PLCB4;AGTR1;PRKD2;PRKD1;PLCB2;CREB5;CAMK2B;NPR1;CAMK2A;ITPR1;ITPR2;ADCY3;ATP1A3;CACNA1D;ITPR3;ADCY2;CACNA1C;ADCY8;CACNA1H;ADCY6;CACNA1G;ADCY5;MC2R;CYP11A1;LDLR;KCNJ5;PDE2A;ATP2B4;ATP2B2;AGT;POMC;NR4A1;CYP11B2;GNAQ;GNAS;GNA11;STAR;CALM1;PLCB1;ATP1A1	51
Inflammatory mediator regulation of TRP channels	HTR2B;PIK3CD;IL1RAP;HTR2A;BDKRB1;MAP2K3;PRKCH;IL1R1;PRKCB;PRKCE;PLA2G4C;PLA2G4A;PRKCA;NGF;ADCY9;PLCB4;IL1B;PRKCQ;PLCB2;CAMK2B;PTGER4;SRC;PTGER2;CAMK2A;ITPR1;ITPR2;ADCY3;ITPR3;PIK3R2;ADCY2;PIK3R1;ADCY8;ADCY6;ADCY5;HRH1;MAPK8;P2RY2;TRPM8;MAP2K6;NTRK1;TRPA1;IGF1;MAPK11;GNAQ;TRPV4;GNAS;MAPK9;TRPV2;MAPK12;CALM1;PLCB1;MAPK10;PLA2G6	53
Arrhythmogenic right ventricular cardiomyopathy	ITGB1;RYR2;ITGB5;ITGB3;ITGA2B;ATP2A3;SLC8A1;ACTG1;SLC8A2;CDH2;ITGB7;SGCG;DSP;ITGA4;ITGA3;ITGA2;ITGA1;CACNA2D3;CACNA2D2;ITGA7;DSG2;ITGA6;ITGA5;DSC2;ITGA9;LAMA2;LAMA1;TCF7;CACNA1D;CACNA1C;LMNA;CTNNA3;CTNNA2;TCF7L2;TCF7L1;JUP;DES;ITGA11;ATP2A2;GJA1;ITGB8;ACTN2;ITGA8;ITGB4;ITGB6	45
Human T-cell leukemia virus 1 infection	RB1;CRTC3;CSF2;CRTC1;ETS1;TNF;ICAM1;CDC20;ELK4;CCND3;CCND1;AKT3;CREB3L2;EP300;HLA-DOA;HLA-DOB;IL15RA;MAP2K4;MAP2K1;MAP2K2;MSX2;IL1R1;IL1R2;HLA-F;HLA-G;HLA-E;ADCY9;TBPL2;TP53;MAD1L1;PIK3R2;PIK3R1;TERT;HLA-DQA2;SMAD2;CREBBP;EGR2;TGFB2;SMAD3;TGFB1;NFATC2;NFATC1;NFATC4;IL6;HLA-DRA;TCF3;MAP3K14;BCL2L1;NRP1;CD40;CDKN1A;ITGB2;SLC2A1;PIK3CD;CD3G;CD3E;ITGAL;HLA-DPA1;MMP7;TGFBR1;TGFBR2;TNFRSF1A;CCNA1;LCK;C…	96
Amoebiasis	CSF2;ITGAM;ITGB2;PIK3CD;CXCL1;LAMC2;LAMC1;TNF;IL12B;CTSG;IL1R1;PRKCB;ACTN1;IL1R2;PRKCA;ACTN4;SERPINB6;PLCB4;COL4A2;IFNG;COL4A1;IL1B;PLCB2;TLR4;RAB7A;TLR2;LAMA5;SERPINB13;LAMA2;LAMA1;LAMA4;LAMA3;PIK3R2;CD1D;PIK3R1;CD1C;CD1B;CD1A;GNA14;GNA15;MUC2;CD14;TGFB2;TGFB1;LAMB3;LAMB1;PTK2;COL1A1;IL6;COL1A2;GNAQ;GNAS;PLCB1;PRDX1;GNA11;FN1;RAB5A	57
Morphine addiction	GABRB3;GABRB2;ARRB1;ADORA1;PDE4B;PDE4A;PDE8B;PDE8A;SLC32A1;PRKCB;PDE4D;PDE4C;PRKCA;OPRM1;GABRG3;ADCY9;PDE1A;CACNA1B;ADCY3;CACNA1A;ADCY2;ADCY8;ADCY6;GNAI1;ADCY5;GNAI2;PDE11A;GRK5;GNG4;GNG7;DRD1;GABRD;KCNJ3;GABBR2;GABRA1;GABRP;KCNJ5;GABBR1;GABRA6;GABRA5;PDE2A;GNAO1;PDE10A;GNB1;GNAS;PDE3A;PDE7B;GABRG2;GNB3	49
Dilated cardiomyopathy	ITGB1;RYR2;ITGB5;ITGB3;ITGA2B;ATP2A3;TNF;SLC8A1;ACTG1;SLC8A2;ITGB7;SGCG;ITGA4;TPM4;ITGA3;TPM3;ITGA2;ITGA1;TPM1;CACNA2D3;CACNA2D2;ADCY9;ITGA7;ITGA6;ITGA5;MYH6;ITGA9;LAMA2;LAMA1;ADCY3;ADCY2;ADRB1;CACNA1D;CACNA1C;ADCY8;ADCY6;ADCY5;TTN;LMNA;TGFB2;TGFB1;IGF1;AGT;DES;ITGA11;GNAS;ATP2A2;ITGB8;MYBPC3;ITGA8;ITGB4;ITGB6	52
Platelet activation	ITGB1;ITGB3;ITGA2B;PIK3CD;PIK3CG;ACTG1;MYLK;AKT3;PRKG2;PRKG1;SYK;VWF;ITGA2;F2R;PLA2G4C;PLA2G4A;F2;APBB1IP;ADCY9;PLCB4;PLCB2;SRC;ITPR1;ITPR2;ADCY3;ITPR3;PIK3R2;ADCY2;PIK3R1;ADCY8;PRKCZ;ADCY6;GNAI1;PIK3R5;ADCY5;GNAI2;RAP1B;TBXA2R;MAPK1;FYN;LYN;NOS3;COL1A1;MAPK11;COL1A2;GNAQ;P2RX1;TBXAS1;GNAS;FERMT3;F2RL3;MYL12B;GNA13;RAP1A;P2RY1;AKT1;GP6;MAPK12;STIM1;PLCB1;MAPK3;ARHGEF1	62
TGF-beta signaling pathway	BMPR2;AMHR2;TNF;PPP2R1B;EP300;AMH;PITX2;TGIF1;LEFTY1;DCN;TGFBR1;RGMA;TGFBR2;GREM1;GREM2;TFDP1;IFNG;NBL1;CUL1;ACVR1B;LTBP1;THSD4;PPP2CB;ACVR1C;MAPK1;LEFTY2;SMAD2;SMAD1;CREBBP;TGFB2;SMAD3;TGFB1;SMURF1;INHBA;GDF6;SMAD6;BMP7;GDF5;BMP6;BMP5;SMAD7;BMP4;BAMBI;SP1;ID4;ID3;BMPR1B;FMOD;HAMP;BMPR1A;FBN1;NEO1;ACVR1;BMP2;MAPK3;SMAD5	56
cGMP-PKG signaling pathway	IRS1;ATP2A3;IRS2;ADRA1B;ADRA1A;SLC8A1;PIK3CG;MYLK;SLC8A2;EDNRA;EDNRB;ADORA3;AKT3;CREB3L2;NPPA;ADORA1;PRKG2;PRKG1;MEF2A;MAP2K1;MEF2C;MAP2K2;TRPC6;PRKCE;ADRA2C;ADRA2B;ADCY9;PLCB4;ADRB3;KCNMA1;AGTR1;PDE5A;PLCB2;MYH6;CNGB1;CREB5;OPRD1;NPR1;ITPR1;ITPR2;ADCY3;ATP1A3;ADRB1;CACNA1D;GATA4;ITPR3;ADCY2;CACNA1C;ADCY8;ADCY6;GNAI1;PIK3R5;ADCY5;GNAI2;INS;GNA12;MAPK1;MEF2D;KCNJ8;NOS3;PDE2A;ATP2B4;NFATC2;NFATC1;A…	78
Adherens junction	SRC;TCF7;PTPRM;PTPRJ;IQGAP1;NLK;PTPRF;EGFR;ACTG1;IGF1R;CDC42;CDH1;ERBB2;RAC2;EP300;MAPK1;CTNNA3;FYN;RAC1;CTNNA2;ACP1;WASF3;TCF7L2;CREBBP;TCF7L1;SMAD3;ACTN1;LMO7;ACTN4;SORBS1;BAIAP2;TGFBR1;TGFBR2;TJP1;FER;PTPRB;PARD3;SNAI1;PTPN6;MET;FGFR1;SNAI2;MAPK3	43
Leukocyte transendothelial migration	ITGB1;ITK;ITGAM;NCF4;ITGB2;PIK3CD;ITGAL;ACTG1;ICAM1;RASSF5;RAC2;RAC1;VAV3;ITGA4;PRKCB;ACTN1;MMP2;CYBA;PRKCA;ACTN4;MMP9;VAV1;VAV2;CLDN6;CLDN11;CLDN5;CLDN4;CLDN15;CLDN14;CLDN18;CLDN17;EZR;RAPGEF3;RAPGEF4;PXN;CXCR4;PIK3R2;PIK3R1;THY1;GNAI1;GNAI2;RAP1B;CDC42;PTK2B;CTNNA3;CTNNA2;JAM3;VCAM1;PTK2;MAPK11;OCLN;CXCL12;ESAM;BCAR1;SIPA1;F11R;CLDN1;CDH5;CLDN10;CLDN8;MYL12B;RAP1A;MAPK12	63
Dopaminergic synapse	ARRB1;COMT;SLC6A3;PPP2R1B;KIF5C;AKT3;CREB3L2;SLC18A1;SLC18A2;SCN1A;PRKCB;PPP2R5A;PRKCA;PPP2R5C;PLCB4;PLCB2;CREB5;GRIA1;CAMK2B;DDC;CAMK2A;CACNA1B;ITPR1;CACNA1A;ITPR2;CACNA1D;ITPR3;CACNA1C;GNAI1;ADCY5;GNAI2;PPP2CB;GRIN2A;MAPK8;GNG4;GNG7;DRD1;DRD2;DRD5;GRIA4;KCNJ3;KCNJ5;PPP2R3A;GRIN2B;GNAO1;MAPK11;TH;PPP2R2C;GNAQ;GNB1;GNAS;AKT1;PLCB1;GRIA2;MAPK9;MAPK12;PPP1R1B;GNB3;CALM1;MAPK10	60
Vascular smooth muscle contraction	ADRA1B;ADRA1A;ACTG2;MYLK;EDNRA;NPPA;PRKG1;ARHGEF11;MAP2K1;MAP2K2;PRKCH;EDN3;PRKCB;PRKCE;PLA2G4C;PLA2G4A;PRKCA;ACTA2;ADCY9;PLCB4;KCNMA1;AGTR1;MYH9;PRKCQ;AVP;PLCB2;PPP1R12C;CALCA;RAMP3;NPR1;PLA2G1B;ITPR1;ITPR2;ADCY3;CACNA1D;ITPR3;ADCY2;CACNA1C;ADCY8;ADCY6;ADCY5;CALD1;GNA12;MYH14;MAPK1;MYH11;MYH10;PPP1R14A;PLA2G2D;AGT;GNAQ;GNAS;RAMP1;GNA13;NPPC;GNA11;PLA2G2A;BRAF;ADORA2A;CALM1;PLCB1;PLA2G5;MAPK3;PLA…	65
Toxoplasmosis	ITGB1;CD40;CIITA;LAMC2;LAMC1;TNF;PIK3CG;CASP9;CASP8;AKT3;IL12B;HLA-DOA;CCR5;HLA-DOB;HLA-DPA1;MAP2K3;TNFRSF1A;IFNG;TRAF6;ITGA6;TLR4;TLR2;LAMA5;LAMA2;LAMA1;LAMA4;LAMA3;LY96;GNAI1;PIK3R5;GNAI2;HLA-DMA;MAPK8;SOCS1;ALOX5;MAPK1;HLA-DQA2;LDLR;MAP2K6;TGFB2;TGFB1;LAMB3;STAT3;LAMB1;HSPA2;GNAO1;MAPK11;BCL2;HLA-DPB1;HLA-DRA;BCL2L1;MAPK9;AKT1;STAT1;IL10RA;MAPK12;MAPK3;PDPK1;MAPK10;BIRC7	60
Pathogenic Escherichia coli infection	CYFIP2;NCKAP1;WIPF1;TNF;ACTG1;PYCARD;BAIAP2L1;TUBB3;IL1R1;F2R;CLDN6;CLDN5;CLDN4;EZR;LPAR1;LPAR2;NLRP4;MYO6;ABL1;MYH14;NLRP3;NCKAP1L;MYH11;RIPK1;MYH10;TNFRSF10B;TNFRSF10A;OCLN;IL6;LPAR5;TUBA8;ITGB1;CASP9;TUBA1B;CASP8;CASP1;NCK2;RAC1;ACTR3;ARHGEF11;TUBB;F2;TNFRSF1A;CLDN11;CLDN15;CTTN;CLDN14;IL1B;TRAF6;CLDN18;MYH9;CLDN17;TLR5;TLR4;SRC;CDC42;CYTH3;PAK1;MAPK8;GNA12;MAPK1;FYN;WASF3;MYO10;BAIAP2;TJP1;MY…	96
Ras signaling pathway	FGF1;ETS1;FGF3;IGF1R;FGF5;RASSF1;FGF7;HTR7;FGF8;RASSF5;AKT3;KDR;PLCE1;PDGFRB;PDGFRA;MAP2K1;MAP2K2;PRKCB;HGF;PRKCA;TIAM1;RIN1;CSF1R;SHC3;SHC1;PDGFB;PDGFA;TGFA;PIK3R2;RASAL1;PIK3R1;RASAL2;EFNA5;PLD1;EFNA4;RASGRP4;RAP1B;GRIN2A;PDGFD;ABL1;FGF21;NGFR;BDNF;IGF1;GRIN2B;EFNA1;FGF18;GNB1;NF1;FGFR2;BCL2L1;FGF10;FGFR1;FLT1;FLT3;FLT4;RASGRF2;RASGRF1;PIK3CD;RAC2;RAC1;KSR1;PLA2G4C;GAB1;PLA2G4A;KSR2;NGF;ZAP70;R…	123
Human cytomegalovirus infection	RB1;TNF;CCND1;AKT3;CREB3L2;IL6R;PDGFRA;MAP2K1;MAP2K2;IL1R1;PRKCB;TAP2;TAP1;TSC2;PRKCA;HLA-F;HLA-G;HLA-E;ADCY9;TP53;PXN;ITPR1;ITPR2;PIK3R2;ITPR3;PIK3R1;RIPK1;MAP2K6;NFATC2;NFATC1;PTK2;NFATC4;GNAO1;IL6;CDK6;CXCL12;SP1;GNAQ;GNB1;GNAS;CDKN1A;ITGB3;PIK3CD;CASP9;AKAP13;CASP8;RAC2;RAC1;CCR5;CCR3;ARHGEF11;TNFRSF1A;PLCB4;IL1B;PLCB2;CRK;CREB5;PTGER4;SRC;PTGER2;PTGER3;ADCY3;CXCR4;ADCY2;ADCY8;PTGS2;ADCY6;EGF…	100
Viral myocarditis	CD86;CD40;LAMA2;LAMA1;ITGB2;PRF1;ITGAL;ACTG1;ICAM1;CASP9;HLA-DMA;CASP8;CCND1;RAC2;ABL1;FYN;RAC1;HLA-DOA;HLA-DOB;HLA-DQA2;SGCG;CD55;HLA-DPA1;HLA-F;HLA-G;HLA-E;CD28;HLA-DPB1;HLA-DRA;EIF4G3;MYH6;EIF4G1;ABL2;CD80	34
Lipid and atherosclerosis	NCF4;TNF;ICAM1;PYCARD;AKT3;IL12B;MAP3K5;MAP2K3;MAP2K4;PRKCA;CYBA;TICAM1;ERN1;TP53;ABCG1;ITPR1;LY96;PIK3R2;PIK3R1;RAP1B;CYP2B6;NLRP3;CD14;APOB;MAP2K6;LYN;VCAM1;NFATC2;TNFRSF10B;NFATC1;TNFRSF10A;HSPA2;POU2F2;POU2F3;PTK2;SELP;CYP2C9;IL6;CYP1A1;BCL2;BCL2L1;NFE2L2;CD40;PIK3CD;CXCL1;CASP9;CASP8;CASP1;OLR1;CD36;RAC1;VAV3;HSP90AA1;MMP1;MMP3;MMP9;VAV1;VAV2;TNFRSF1A;PLCB4;IL1B;TRAF6;IRF7;TLR6;PLCB2;TLR4;TL…	99
Serotonergic synapse	GABRB3;GABRB2;HTR2B;HTR2A;HTR4;HTR6;HTR7;SLC18A1;SLC18A2;MAP2K1;PRKCB;DUSP1;PLA2G4C;PLA2G4A;PRKCA;HTR3A;PLCB4;PLCB2;RAPGEF3;TPH1;DDC;CACNA1B;ITPR1;CACNA1A;ITPR2;CACNA1D;ITPR3;CACNA1C;CYP2C19;PTGS2;GNAI1;ADCY5;GNAI2;GNG4;ALOX5;GNG7;MAPK1;KCNJ3;KCNJ5;HTR1A;HTR1B;GNAO1;CYP2C9;GNAQ;GNB1;GNAS;SLC6A4;BRAF;ALOX15B;GNB3;PLCB1;MAPK3	52
Th1 and Th2 cell differentiation	MAML2;MAML1;CD3G;CD3E;RBPJ;IL12B;HLA-DOA;HLA-DOB;HLA-DPA1;IL4R;RUNX3;ZAP70;IFNG;LCK;PRKCQ;MAML3;NOTCH3;NOTCH1;GATA3;DLL3;DLL4;HLA-DMA;MAPK8;TBX21;STAT4;MAPK1;STAT6;IL12RB1;HLA-DQA2;IL12RB2;JAG2;JAG1;NFATC2;NFATC1;IL4;MAPK11;IL5;IL2RA;HLA-DPB1;HLA-DRA;CD247;NFKBIE;DLL1;MAPK9;JAK3;STAT5A;STAT1;MAPK12;MAPK3;MAPK10	50
Hypertrophic cardiomyopathy	ITGB1;RYR2;ITGB5;ITGB3;ITGA2B;ATP2A3;PRKAG2;TNF;SLC8A1;ACTG1;SLC8A2;ITGB7;SGCG;ITGA4;TPM4;ITGA3;TPM3;ITGA2;ITGA1;TPM1;CACNA2D3;CACNA2D2;ITGA7;ITGA6;ITGA5;MYH6;ITGA9;LAMA2;LAMA1;CACNA1D;CACNA1C;TTN;LMNA;TGFB2;ACE;TGFB1;IGF1;AGT;IL6;DES;ITGA11;ATP2A2;ITGB8;MYBPC3;PRKAB1;ITGA8;ITGB4;ITGB6	48
Insulin secretion	GLP1R;CHRM3;RYR2;SLC2A1;RIMS2;CREB3L2;FFAR1;ABCC8;PRKCB;PRKCA;GIP;ADCYAP1;ADCY9;PLCB4;KCNMA1;PLCB2;STX1A;CREB5;RAPGEF4;CAMK2B;ADCYAP1R1;CAMK2A;ADCY3;ATP1A3;ADCY2;CACNA1D;ITPR3;CACNA1C;ADCY8;ADCY6;ADCY5;INS;KCNN4;TRPM4;PDX1;CCK;GCK;GNAQ;GNAS;SNAP25;CCKAR;GNA11;PLCB1;ATP1A1	44
Gap junction	HTR2B;HTR2A;GRM1;GRM5;TUBA1B;TUBB3;PRKG2;PRKG1;PDGFRB;PDGFRA;MAP2K1;MAP2K2;PRKCB;TUBB;CSNK1D;PRKCA;ADCY9;PLCB4;PLCB2;SRC;ITPR1;LPAR1;PDGFB;ADCY3;ITPR2;PDGFA;ADCY2;ADRB1;ITPR3;ADCY8;ADCY6;EGFR;GNAI1;ADCY5;GNAI2;PDGFD;MAPK1;DRD1;DRD2;TJP1;GNAQ;GNAS;TUBA8;GJA1;GNA11;PDGFC;GRB2;PLCB1;MAPK3;SOS1	50
Viral protein interaction with cytokine and cytokine receptor	IL24;CXCL1;CXCL13;CXCL14;TNF;CXCL5;IL18RAP;CCR8;CCR7;CCR6;CCR5;IL6R;CCR4;CCR3;CCR2;IL19;TNFRSF1B;TNFRSF1A;LTA;CCL14;CX3CR1;CSF1R;CCL13;CCL11;IL20RA;CXCR5;CXCR4;CCL8;CCL7;CXCR1;CCL5;CCL2;CCL1;CCL18;CCL16;CCL15;CCL24;CCL21;TNFRSF10C;TNFRSF10B;TNFRSF10A;TNFRSF10D;IL22RA1;IL6;CXCL12;IL2RA;CXCR2;CCL22;IL10RA;IL18;IL6ST;CCL27;CCL26;IL34	54
Growth hormone synthesis, secretion and action	IRS1;PIK3CD;IRS2;GHR;AKT3;CREB3L2;EP300;MAP2K3;GHSR;MAP2K4;MAP2K1;MAP2K2;PRKCB;PRKCA;SSTR1;SSTR5;ADCY9;PLCB4;CRK;PLCB2;CREB5;SHC3;SHC1;ITPR1;ITPR2;ADCY3;CACNA1D;ITPR3;PIK3R2;ADCY2;CACNA1C;PIK3R1;ADCY8;ADCY6;GNAI1;ADCY5;GNAI2;SOCS2;GHRHR;SOCS3;MAPK8;SOCS1;MAPK1;MAP2K6;CREBBP;STAT3;IGF1;PTK2;MTOR;ADCY10;MAPK11;SST;GNAQ;GNAS;GHRL;BCAR1;AKT1;IGFBP3;PLCB1;SHC4;SHC2;MAPK9;GNA11;STAT5A;STAT1;MAPK12;GHRH…	72
Sphingolipid signaling pathway	PIK3CD;TNF;PPP2R1B;ADORA3;AKT3;ADORA1;RAC2;RAC1;MAP3K5;MAP2K1;ABCC1;MAP2K2;PRKCB;SPHK2;PRKCE;PPP2R5A;PRKCA;PPP2R5C;TNFRSF1A;PLCB4;MS4A2;TP53;PLCB2;NSMAF;OPRD1;SGMS1;PIK3R2;PIK3R1;PLD1;PRKCZ;GNAI1;GNAI2;PPP2CB;SGPL1;MAPK8;GNA12;MAPK1;FYN;S1PR5;NOS3;PPP2R3A;SGPP2;MAPK11;PPP2R2C;GNAQ;BCL2;BAX;GNA13;MAPK9;AKT1;TRAF2;MAPK12;PLCB1;MAPK3;PDPK1;MAPK10	56
Apelin signaling pathway	RYR1;RYR2;PRKAG2;SLC8A1;PIK3CG;MYLK;SLC8A2;LIPE;CCND1;CDH1;AKT3;NOS1;MEF2A;MAP2K1;MEF2C;MAP2K2;SPHK2;PRKCE;TGFBR1;ACTA2;ADCY9;PLCB4;AGTR1;APLNR;PLCB2;HDAC4;NOTCH3;ITPR1;UCP1;ITPR2;ADCY3;ITPR3;ADCY2;ADCY8;ADCY6;GNAI1;PIK3R5;SLC9A1;ADCY5;GNAI2;GNG4;GNG7;SPP1;MAPK1;MEF2D;SMAD2;JAG1;SMAD3;NOS3;KLF2;MTOR;ADCY10;GNAQ;GNB1;AKT1;RRAS2;PRKAB1;MRAS;PLCB1;HDAC5;GNA13;GNB3;CALM1;PLAT;MAPK3	65
Yersinia infection	ITGB1;WIPF1;PIK3CD;TNF;ACTG1;PYCARD;RPS6KA2;AKT3;RPS6KA1;CASP1;RAC2;RAC1;MAP2K3;ACTR3;VAV3;MAP2K4;MAP2K1;MAP2K2;ITGA4;TICAM1;VAV1;VAV2;ZAP70;CD8B;CD8A;LCK;IL1B;TRAF6;ELMO1;ITGA5;ARHGEF7;CRK;DOCK1;TLR4;SKAP2;SRC;PXN;PIK3R2;PIK3R1;MEFV;CDC42;MAPK8;NLRP3;CCL2;MAPK1;PTK2B;MAP2K6;GIT2;LIMK1;NFATC2;NFATC1;BAIAP2;PTK2;MAPK11;IL6;GNAQ;BCAR1;ARPC1B;AKT1;ACTR2;IL18;TRAF2;MAPK9;PIP5K1B;FN1;MAPK12;PIP5K1A;MA…	71
Chagas disease	PIK3CD;CD3G;CD3E;TNF;CASP8;PPP2R1B;AKT3;IL12B;MAP2K4;TICAM1;TGFBR1;TGFBR2;TNFRSF1A;PLCB4;IFNG;IL1B;TRAF6;TLR6;PLCB2;TLR4;TLR2;C1QA;PIK3R2;PIK3R1;GNAI1;GNAI2;C3;GNA14;PPP2CB;GNA15;MAPK8;CCL5;CCL2;MAPK1;SMAD2;TGFB2;ACE;TGFB1;CFLAR;GNAO1;MAPK11;IL6;PPP2R2C;GNAQ;GNAS;CD247;MAPK9;GNA11;AKT1;MAPK12;PLCB1;MAPK3;MAPK10	53
Long-term potentiation	CAMK2B;GRIA1;CAMK2A;ITPR1;ITPR2;ITPR3;CACNA1C;ADCY8;GRM1;RAP1B;GRM5;GRIN2A;RPS6KA2;RPS6KA1;EP300;MAPK1;MAP2K1;CREBBP;MAP2K2;PRKCB;PRKCA;GRIN2C;GRIN2B;GRIN1;GRIN2D;PLCB4;GNAQ;PLCB2;RAPGEF3;GRIA2;RAP1A;BRAF;PLCB1;CALM1;MAPK3	35
AGE-RAGE signaling pathway in diabetic complications	CDKN1B;PIK3CD;TNF;ICAM1;THBD;CCND1;AKT3;PLCE1;RAC1;PRKCB;PRKCE;MMP2;PRKCA;F3;TGFBR1;TGFBR2;IL1A;PLCB4;COL4A2;COL4A1;IL1B;AGTR1;PLCB2;PIK3R2;PIK3R1;PRKCZ;FOXO1;CDC42;MAPK8;CCL2;MAPK1;SMAD2;TGFB2;SMAD3;TGFB1;VCAM1;NOS3;STAT3;VEGFC;NFATC1;AGT;COL1A1;MAPK11;IL6;COL1A2;BCL2;NOX4;BAX;MAPK9;AKT1;STAT5A;STAT1;FN1;MAPK12;VEGFA;PLCB1;MAPK3;MAPK10	58
AMPK signaling pathway	IRS1;CAB39L;PIK3CD;PRKAG2;IRS2;SLC2A4;ADRA1A;IGF1R;RPTOR;LIPE;STK11;EEF2K;CCND1;PPP2R1B;HNF4A;AKT3;CREB3L2;LEPR;CD36;SREBF1;TSC2;PPP2R5A;PPP2R5C;CCNA1;ULK1;FBP1;CFTR;CREB5;PFKFB3;CAB39;PIK3R2;PIK3R1;ADIPOR1;ACACB;FOXO1;CAMKK2;INS;PPP2CB;PCK1;PCK2;SCD5;IGF1;PPP2R3A;MTOR;PPP2R2C;LEP;PFKP;AKT1;CPT1A;CPT1C;PRKAB1;TBC1D1;ACACA;EIF4EBP1;PDPK1	55
Cortisol synthesis and secretion	SCARB1;ITPR1;ADCY3;ITPR2;ADCY2;CACNA1D;ITPR3;CACNA1C;ADCY8;ADCY6;CACNA1H;ADCY5;CACNA1G;MC2R;CYP11A1;CREB3L2;PDE8B;PDE8A;LDLR;AGT;PBX1;NR5A1;POMC;NR4A1;ADCY9;PLCB4;SP1;CYP11B1;GNAQ;AGTR1;GNAS;PLCB2;KCNK2;CREB5;GNA11;STAR;PLCB1	37
GABAergic synapse	GABRB3;GABRB2;ABAT;GLUL;SLC38A1;SLC32A1;PRKCB;SLC6A12;PRKCA;GABRG3;ADCY9;GLS2;SRC;CACNA1B;ADCY3;CACNA1A;ADCY2;CACNA1D;CACNA1C;ADCY8;ADCY6;GNAI1;ADCY5;GNAI2;GNG4;GNG7;GABRD;GABBR2;GABRA1;GABRP;GABBR1;SLC12A5;GABRA6;GABRA5;GAD1;PLCL1;GAD2;GNAO1;GNB1;SLC38A3;SLC38A2;GABRG2;GNB3	43
Type II diabetes mellitus	IRS1;CACNA1B;CACNA1A;PIK3CD;CACNA1D;IRS2;PIK3R2;CACNA1C;PIK3R1;SLC2A4;CACNA1E;PRKCZ;TNF;HK2;CACNA1G;HK1;INS;SOCS2;HK3;SOCS3;MAPK8;SOCS1;MAPK1;PKLR;ABCC8;PRKCE;PDX1;GCK;MTOR;MAPK9;MAPK10;MAPK3;HKDC1	33
Renin secretion	PTGER4;ADCYAP1R1;NPR1;PDE1A;PTGER2;ITPR1;ITPR2;ADRB1;CACNA1D;ITPR3;CACNA1C;ADCY6;GNAI1;AQP1;ADCY5;GNAI2;EDNRA;NPPA;ADORA1;CLCA2;PRKG2;CLCA1;CLCA4;ACE;EDN3;AGT;ADCYAP1;PLCB4;ADRB3;GNAQ;KCNMA1;AGTR1;GNAS;PDE3A;PLCB2;PLCB1;CALM1;CTSB	38
Insulin resistance	IRS1;SLC2A1;PIK3CD;PRKAG2;IRS2;PYGM;SLC2A4;TNF;PTPRF;RPS6KA2;AKT3;CREB3L2;RPS6KA1;CD36;SREBF1;PRKCB;PRKCE;TNFRSF1A;PPP1R3B;PRKCQ;CREB5;PIK3R2;PIK3R1;ACACB;PRKCZ;FOXO1;INS;SOCS3;MAPK8;PCK1;PPARGC1B;PCK2;MLXIP;NOS3;GFPT2;STAT3;NR1H3;AGT;MTOR;MLXIPL;IL6;MAPK9;AKT1;CPT1A;PRKAB1;PDPK1;MAPK10	47
Estrogen signaling pathway	PIK3CD;GRM1;AKT3;CREB3L2;NCOA2;MAP2K1;HSP90AA1;MAP2K2;MMP2;OPRM1;KRT31;MMP9;ADCY9;PLCB4;KRT36;RARA;PGR;TFF1;FKBP4;PLCB2;FKBP5;CREB5;SHC3;SHC1;SRC;ITPR1;ITPR2;TGFA;ADCY3;ITPR3;PIK3R2;ADCY2;PIK3R1;ADCY8;ADCY6;EGFR;GNAI1;ADCY5;GNAI2;MAPK1;KCNJ3;GABBR2;KCNJ5;GABBR1;NOS3;KRT13;HSPA2;KRT10;ESR1;ESR2;GNAO1;POMC;KRT19;SP1;GNAQ;KRT15;BCL2;GNAS;SHC4;SHC2;KRT23;AKT1;NCOA1;GRB2;CALM1;PLCB1;HBEGF;KRT20;MAPK3;…	70
Prostate cancer	RB1;CDKN1A;CDKN1B;PIK3CD;IGF1R;CASP9;CCND1;PLAU;AKT3;CREB3L2;EP300;PDGFRB;PDGFRA;MAP2K1;HSP90AA1;MAP2K2;IL1R2;MMP3;MMP9;ETV5;ERG;TP53;CREB5;TCF7;PDGFB;PDGFA;TGFA;KLK3;PIK3R2;PIK3R1;FOXO1;EGFR;INS;PDGFD;ERBB2;MAPK1;TCF7L2;CREBBP;TCF7L1;SRD5A2;IGF1;MTOR;BCL2;FGFR2;FGFR1;TMPRSS2;PDGFC;AKT1;BRAF;GRB2;GSTP1;PLAT;MAPK3;PDPK1;SOS1	55
Gastric acid secretion	CAMK2B;CHRM3;CAMK2A;ITPR1;ADCY3;ATP1A3;ITPR2;ADCY2;ITPR3;ADCY8;ADCY6;GNAI1;ACTG1;MYLK;ADCY5;GNAI2;SLC9A1;KCNJ1;PRKCB;PRKCA;ATP4B;ATP4A;ADCY9;PLCB4;SST;KCNQ1;GNAQ;GNAS;EZR;PLCB2;KCNK2;CFTR;KCNE2;HRH2;CCKBR;PLCB1;CALM1;ATP1A1	38
Relaxin signaling pathway	PIK3CD;ARRB1;RXFP1;RXFP2;EDNRB;AKT3;CREB3L2;NOS1;MAP2K4;MAP2K1;MAP2K2;MMP1;MMP2;PRKCA;MMP9;TGFBR1;TGFBR2;ACTA2;ADCY9;MMP13;PLCB4;COL4A2;COL4A1;PLCB2;CREB5;SHC3;SHC1;SRC;ADCY3;PIK3R2;ADCY2;PIK3R1;ADCY8;PRKCZ;ADCY6;EGFR;GNAI1;ADCY5;GNAI2;GNA15;MAPK8;GNG4;GNG7;MAPK1;SMAD2;TGFB1;NOS3;VEGFC;COL1A1;GNAO1;MAPK11;COL1A2;GNB1;GNAS;AKT1;PLCB1;SHC4;SHC2;MAPK9;MAPK12;VEGFA;GNB3;GRB2;MAPK3;MAPK10;SOS1	66
Chemical carcinogenesis	RB1;UGT1A10;AHR;FGF3;FGF5;CCND3;FGF7;HPGDS;FGF8;CCND1;RPS6KA2;AKT3;CREB3L2;RPS6KA1;CYP1B1;TNFSF11;SULT2A1;CHRNB4;MAP2K1;MAP2K2;PRKCB;PRKCA;ADCY9;PGR;CHRNA3;CHRNA4;CACNA1B;CHRNA9;CACNA1A;PIK3R2;ADRB1;CACNA1D;PIK3R1;CACNA1C;CYP2C19;HSD11B1;CYP2B6;WNT1;GSTM2;JAG1;VDR;ESR1;ESR2;CYP2C9;BCL6;NAT1;CYP1A2;FGF18;CYP1A1;BCL2;GNAS;FGF10;PIK3CD;ARRB1;HSP90AA1;CYP3A43;ADRB3;BIRC5;UGT2B4;CREB5;SRC;ADCY3;ADCY2;…	98
T cell receptor signaling pathway	ITK;CSF2;PIK3CD;CD3G;CD3E;TNF;GRAP2;AKT3;NCK2;MAP3K8;VAV3;MAP2K1;MAP2K2;VAV1;VAV2;ZAP70;CD8B;IFNG;CD8A;LCK;PRKCQ;CARD11;PIK3R2;PIK3R1;CDC42;MAPK8;PAK1;MAPK1;PAK6;FYN;NFATC2;NFATC1;IL4;MAPK11;IL5;PTPRC;TEC;CD28;PTPN6;CD247;NFKBIE;MAP3K14;MAPK9;AKT1;CTLA4;ICOS;MAPK12;GRB2;PDCD1;MAPK3;PDPK1;MAPK10;SOS1	53
TNF signaling pathway	CSF2;PIK3CD;CXCL1;TNF;CXCL5;ICAM1;CASP8;CASP10;AKT3;CREB3L2;MAP3K8;MAP3K5;MAP2K3;MAP2K4;MAP2K1;RIPK3;MMP3;TNFRSF1B;MMP9;TNFRSF1A;MMP14;IL1B;LTA;CREB5;PIK3R2;PIK3R1;PTGS2;SOCS3;MAPK8;CCL5;CCL2;MAPK1;RIPK1;MAP2K6;JAG1;VCAM1;LIF;DAB2IP;VEGFC;CFLAR;MAPK11;IL6;BCL3;MAP3K14;MAPK9;AKT1;TRAF2;MAPK12;NOD2;MAPK3;MAPK10	51
Phagosome	ITGB1;SCARB1;ITGAM;CLEC4M;ITGB5;ITGB3;NCF4;ITGB2;MPO;CTSS;FCAR;ACTG1;COMP;TUBA1B;TUBB3;OLR1;CD36;NOS1;RAC1;HLA-DOA;HLA-DOB;HLA-DPA1;MBL2;ATP6V1G2;ITGA2;TUBB;SFTPD;TAP2;TAP1;CYBA;HLA-F;HLA-G;HLA-E;CANX;ITGA5;TLR6;PLA2R1;TLR4;RAB7A;TLR2;SFTPA2;THBS2;THBS4;C3;HLA-DMA;CLEC7A;ATP6V0A2;CD14;HLA-DQA2;DYNC1I1;MSR1;DYNC1H1;MARCO;CD209;HLA-DPB1;HLA-DRA;TUBA8;CORO1A;MRC2;ATP6V0D1;RAB5A;ATP6V0C	62
Fluid shear stress and atherosclerosis	BMPR2;MIR10A;ITGB3;ITGA2B;PIK3CD;TNF;ACTG1;ICAM1;THBD;AKT3;KDR;RAC2;RAC1;MAP3K5;MEF2A;MAP2K4;MEF2C;HSP90AA1;IL1R1;DUSP1;IL1R2;MMP2;CYBA;MMP9;TNFRSF1A;IL1A;IFNG;IL1B;TP53;SRC;PDGFB;PDGFA;PIK3R2;PIK3R1;PRKCZ;MAPK8;CCL2;MAP2K6;NQO1;GSTM2;VCAM1;CAV2;NOS3;PTK2;KLF2;BMP4;MAPK11;TRPV4;BCL2;SDC1;BMPR1B;BMPR1A;NFE2L2;CDH5;NPPC;AKT1;ACVR1;PIAS4;ARHGEF2;SQSTM1;SDC2;MAPK9;GPC1;MAPK12;VEGFA;CALM1;GSTP1;PLAT;M…	69
GnRH secretion	ITPR1;PIK3CD;ITPR2;ARRB1;CACNA1D;ITPR3;PIK3R2;CACNA1C;PIK3R1;CACNA1H;CACNA1G;AKT3;SPP1;MAPK1;KCNN4;KCNJ3;GABBR2;KCNJ5;MAP2K1;GABBR1;MAP2K2;PRKCB;PRKCA;ESR2;KISS1;PLCB4;GNAQ;PLCB2;HCN2;HCN1;GNA11;GNRH2;AKT1;PLCB1;MAPK3	35
Adipocytokine signaling pathway	IRS1;SLC2A1;PRKAG2;IRS2;SLC2A4;ADIPOR1;TNF;ACACB;CAMKK2;SOCS3;STK11;MAPK8;RXRA;NPY;AKT3;LEPR;CD36;PCK1;PCK2;ACSL1;STAT3;ACSL6;ACSL5;TNFRSF1B;MTOR;TNFRSF1A;POMC;LEP;ACSBG1;PRKCQ;NFKBIE;MAPK9;AKT1;RXRG;CPT1A;TRAF2;CPT1C;PRKAB1;MAPK10	39
MicroRNAs in cancer	IRS1;TNC;IRS2;RASSF1;CCND1;PLAU;TNN;STMN1;CYP1B1;EP300;MIR150;TNR;TP63;PDGFRB;PDGFRA;MAP2K1;MAP2K2;PRKCB;MIR9-3;PRKCE;TPM1;PRKCA;MIR133B;FOXP1;EZR;ZFPM2;TP53;NOTCH3;ABCB1;SLC45A3;NOTCH1;SHC1;NOTCH4;PDGFB;PDGFA;PIK3R2;PIK3R1;EFNA5;MIR206;EFNA4;BCL2L11;SOCS1;MIR330;ABL1;WNT3;CREBBP;ST14;TGFB2;WNT3A;RDX;HMGA2;EFNA1;CDK6;BCL2;MIR129-2;TRIM71;CDKN1A;MIR10B;CDKN1B;BMPR2;MIR10A;ITGB3;PIK3CD;BRCA1;RPTOR;…	126
Non-small cell lung cancer	ALK;RB1;RET;CDKN1A;PIK3CD;TGFA;PIK3R2;PIK3R1;FHIT;EGFR;CASP9;RASSF1;RXRA;CCND1;KIF5C;RASSF5;AKT3;ERBB2;MAPK1;POLK;MAP2K1;MAP2K2;PRKCB;HGF;STAT3;PRKCA;DDB2;EML4;CDK6;BAX;MET;TP53;AKT1;JAK3;RXRG;STAT5A;BRAF;RARB;GRB2;MAPK3;PDPK1;SOS1	42
Leishmaniasis	ITGB1;ITGAM;ITGB2;NCF4;PTGS2;TNF;C3;HLA-DMA;IL12B;MAPK1;HLA-DOA;HLA-DOB;HLA-DQA2;HLA-DPA1;MARCKSL1;TGFB2;TGFB1;ITGA4;PRKCB;CYBA;EEF1A1;IL4;IL1A;MAPK11;IFNG;IL1B;TRAF6;EEF1A2;HLA-DPB1;HLA-DRA;PTPN6;TLR4;TLR2;STAT1;MAPK12;MAPK3	36
Glioma	RB1;CAMK2B;CDKN1A;SHC3;SHC1;CAMK2A;PDGFB;PIK3CD;PDGFA;TGFA;PIK3R2;PIK3R1;EGFR;IGF1R;CCND1;AKT3;MAPK1;POLK;PDGFRB;PDGFRA;MAP2K1;CAMK1D;MAP2K2;PRKCB;PRKCA;IGF1;MTOR;DDB2;CDK6;BAX;TP53;SHC4;SHC2;AKT1;BRAF;GRB2;CALM1;SOS1;MAPK3	39
Thyroid hormone synthesis	ITPR1;ADCY3;ATP1A3;ITPR2;ADCY2;ITPR3;LRP2;ADCY8;ASGR1;ADCY6;ADCY5;SLC5A5;DUOX1;TPO;CREB3L2;TSHB;DUOX2;GPX2;PRKCB;PRKCA;TSHR;ADCY9;PLCB4;TG;PAX8;GNAQ;CANX;ALB;GNAS;SLC26A4;PLCB2;CREB5;GPX3;GSR;PLCB1;ATP1A1;GPX1	37
Salivary secretion	CHRM3;AQP5;ADRA1B;ADRA1A;DMBT1;CD38;PRKG2;NOS1;PRKG1;PRKCB;PRKCA;ADCY9;PLCB4;ADRB3;KCNMA1;PLCB2;ITPR1;ADCY3;ATP1A3;ITPR2;ADCY2;ADRB1;ITPR3;ADCY8;ADCY6;CST5;ADCY5;SLC9A1;MUC7;KCNN4;ATP2B4;ATP2B2;MUC5B;TRPV6;GNAQ;GNAS;PRB2;CAMP;SLC12A2;BST1;PLCB1;CALM1;ATP1A1	43
Neurotrophin signaling pathway	IRS1;PIK3CD;RPS6KA2;AKT3;RPS6KA1;RAC1;MAP3K5;MAP2K1;MAP2K2;MATK;GAB1;FRS2;IRAK3;NGF;TRAF6;TP53;CRK;CAMK2B;SHC3;SHC1;CAMK2A;PSEN2;PIK3R2;PIK3R1;RAP1B;CDC42;MAPK8;NTF3;ABL1;MAPK1;SH2B3;SH2B1;NTRK1;NGFR;NTRK2;BDNF;SORT1;NTRK3;MAPK11;BCL2;BAX;NFKBIE;TP73;SHC4;SHC2;MAPK9;RAP1A;ARHGDIA;ARHGDIB;AKT1;BRAF;MAPK12;GRB2;CALM1;MAPK3;PDPK1;MAPK10;SOS1	58
Kaposi sarcoma-associated herpesvirus infection	RB1;CD86;CDKN1A;CSF2;PIK3CD;CXCL1;PIK3CG;ICAM1;CASP9;PREX1;CASP8;CCND1;AKT3;CCR8;EP300;RAC1;CCR5;CCR4;CCR3;MAP2K4;MAP2K1;MAP2K2;SYK;HLA-F;TICAM1;HLA-G;HLA-E;TNFRSF1A;HCK;CD200R1;IRF7;TP53;SRC;TCF7;PDGFB;ITPR1;ITPR2;PIK3R2;ITPR3;PIK3R1;PTGS2;HIF1A;PIK3R5;C3;MAPK8;GNG4;GNG7;MAPK1;MAP2K6;LYN;TCF7L2;CREBBP;TCF7L1;STAT3;NFATC2;NFATC1;MTOR;NFATC4;RCAN1;MAPK11;IL6;CDK6;GNB1;BAX;IFNA8;AKT1;TRAF2;IL6ST;MA…	79
Colorectal cancer	CDKN1A;RALA;TCF7;PIK3CD;TGFA;PIK3R2;PIK3R1;EGFR;BBC3;CASP9;MAPK8;BCL2L11;CCND1;AKT3;RAC2;MAPK1;POLK;RAC1;APC2;SMAD2;TCF7L2;MAP2K1;TCF7L1;TGFB2;MAP2K2;SMAD3;TGFB1;AXIN1;AXIN2;TGFBR1;MTOR;DDB2;TGFBR2;APC;BCL2;BIRC5;BAX;TP53;MAPK9;AKT1;DCC;BRAF;GRB2;MAPK10;SOS1;MAPK3	46
Regulation of lipolysis in adipocytes	IRS1;NPR1;PTGER3;PIK3CD;ADCY3;IRS2;ADCY2;ADRB1;PIK3R2;PIK3R1;ADCY8;PTGS2;ADCY6;GNAI1;ADCY5;GNAI2;INS;LIPE;NPY;AKT3;NPPA;ADORA1;PRKG2;PRKG1;TSHB;TSHR;ADCY9;ADRB3;GNAS;MGLL;ABHD5;AKT1	32
Long-term depression	RYR1;GRIA1;ITPR1;CACNA1A;ITPR2;ITPR3;GRM1;CRHR1;GNAI1;IGF1R;GNAI2;PPP2CB;PPP2R1B;GNA12;PRKG2;MAPK1;NOS1;PRKG1;LYN;MAP2K1;MAP2K2;PRKCB;PLA2G4C;PLA2G4A;PRKCA;IGF1;GNAO1;PLCB4;GNAQ;GNAS;PLCB2;GRIA2;GNA13;GNA11;BRAF;CRH;PLCB1;MAPK3	38
Thyroid hormone signaling pathway	THRB;THRA;ITGB3;ATP2A3;SLC2A1;PIK3CD;ACTG1;CASP9;CCND1;AKT3;EP300;PLCE1;MED1;NCOA2;MAP2K1;MAP2K2;PRKCB;DIO1;DIO3;TSC2;PRKCA;MED24;PLCB4;TP53;PLCB2;MYH6;NOTCH3;NOTCH1;HDAC1;SRC;NOTCH4;ATP1A3;GATA4;PIK3R2;PIK3R1;HIF1A;FOXO1;SLC9A1;RXRA;MAPK1;WNT4;CREBBP;ESR1;MTOR;BMP4;RCAN1;RCAN2;PFKP;ATP2A2;AKT1;RXRG;NCOA1;STAT1;MED27;PLCB1;ATP1A1;MAPK3;PDPK1	58
Retrograde endocannabinoid signaling	GABRB3;GABRB2;GRM1;RIMS1;GRM5;SLC32A1;PRKCB;PRKCA;GABRG3;ADCY9;PLCB4;PLCB2;MGLL;GRIA1;CACNA1B;ITPR1;NDUFA4L2;CACNA1A;ITPR2;ADCY3;ABHD6;CACNA1D;ITPR3;ADCY2;CACNA1C;ADCY8;PTGS2;ADCY6;GNAI1;ADCY5;GNAI2;MAPK8;CNR1;GNG4;GNG7;MAPK1;SLC17A7;GABRD;GRIA4;KCNJ3;GABRA1;GABRP;KCNJ5;GABRA6;GABRA5;GNAO1;MAPK11;GNAQ;GNB1;GRIA2;MAPK9;NDUFA4;GABRG2;MAPK12;NDUFS8;GNB3;PLCB1;NDUFA13;MAPK3;MAPK10	60
Osteoclast differentiation	ITGB3;NCF4;FHL2;PIK3CD;TREM2;TNF;SIRPB1;AKT3;TNFSF11;ACP5;RAC1;MAP2K1;SYK;IL1R1;CYBA;MITF;TGFBR1;TGFBR2;TNFRSF1A;IL1A;IFNG;LCK;IL1B;TRAF6;CSF1R;PIK3R2;TNFRSF11B;PIK3R1;LILRA2;SOCS3;MAPK8;CALCR;SOCS1;MAPK1;FYN;MAP2K6;TGFB2;TGFB1;NFATC2;NFATC1;LILRB1;LILRB4;FOSL2;MAPK11;TEC;MAP3K14;RELB;MAPK9;BLNK;AKT1;STAT1;TRAF2;LILRB2;MAPK12;FOSB;GRB2;SQSTM1;MAPK3;MAPK10	59
Choline metabolism in cancer	DGKG;DGKD;SLC44A4;DGKB;SLC44A2;DGKA;PIK3CD;AKT3;RAC2;RAC1;PDGFRB;PDGFRA;MAP2K1;MAP2K2;PCYT1A;PRKCB;PLA2G4C;TSC2;PLA2G4A;PRKCA;DGKZ;SLC5A7;DGKI;DGKH;SLC22A4;SLC22A3;SLC22A5;SLC22A2;SLC22A1;PDGFB;PDGFA;PIK3R2;PIK3R1;PLD1;HIF1A;EGFR;MAPK8;PDGFD;MAPK1;WASF3;CHKA;MTOR;SP1;MAPK9;PDGFC;EIF4EBP1;AKT1;PIP5K1B;GRB2;PIP5K1A;MAPK3;PDPK1;MAPK10;SOS1	54
Nicotine addiction	GABRB3;GRIA1;GABRB2;CHRNA4;CHRNA6;CACNA1B;CACNA1A;GRIN2A;SLC17A7;GABRD;GRIA4;GABRA1;GABRP;GABRA6;SLC32A1;GABRA5;GRIN2C;GABRG3;GRIN2B;GRIN1;GRIN2D;GRIA2;GABRG2	23
Pertussis	ITGB1;C1QA;ITGAM;C1S;SFTPA2;ITGB2;LY96;C4BPA;C4BPB;TNF;CXCL5;GNAI1;C2;GNAI2;PYCARD;C3;MAPK8;CASP1;IL12B;MAPK1;NLRP3;CD14;TICAM1;IL1A;MAPK11;IL6;IL1B;TRAF6;IRF8;ITGA5;TLR4;NOD1;MAPK9;MAPK12;IL23A;SERPING1;CALM1;MAPK10;MAPK3	39
Pancreatic secretion	CHRM3;RYR2;SCT;ATP2A3;SLC4A4;CD38;RAC1;PRKCB;CTRB1;PRKCA;ADCY9;PLCB4;KCNQ1;KCNMA1;PLCB2;CFTR;PNLIP;PLA2G1B;ITPR1;ITPR2;ADCY3;ATP1A3;ITPR3;ADCY2;ADCY8;ADCY6;SLC9A1;ADCY5;RAP1B;CLCA2;CLCA1;CLCA4;PLA2G2D;ATP2B4;SCTR;ATP2B2;CCK;GNAQ;GNAS;SLC26A3;ATP2A2;RAP1A;CCKAR;SLC12A2;CPA1;PLA2G2A;CEL;BST1;PLCB1;PLA2G5;ATP1A1	51
Small cell lung cancer	ITGB1;RB1;LAMA5;CDKN1A;CDKN1B;LAMA2;LAMA1;LAMA4;ITGA2B;LAMA3;PIK3CD;LAMC2;PIK3R2;LAMC1;PIK3R1;PTGS2;FHIT;CASP9;RXRA;CCND1;AKT3;POLK;ZBTB17;LAMB3;ITGA3;ITGA2;LAMB1;PTK2;DDB2;CDK6;COL4A2;COL4A1;TRAF6;BCL2;BAX;ITGA6;TP53;BCL2L1;AKT1;RXRG;FN1;TRAF2;RARB;BIRC7	44
Epstein-Barr virus infection	RB1;CD40;CDKN1A;CDKN1B;PIK3CD;CD3G;RBPJ;CD3E;ITGAL;TNF;ICAM1;CASP9;CCND3;CASP8;CCND1;AKT3;RAC1;POLK;HLA-DOA;HLA-DOB;HLA-DPA1;MAP2K3;MAP2K4;USP7;CR2;ENTPD3;SYK;TAP2;TAP1;HLA-F;HLA-G;RUNX3;HLA-E;DDB2;NCOR2;FCER2;CCNA1;OAS1;OAS2;TRAF6;IRF7;TP53;CD44;TLR2;PSMD12;HDAC1;PIK3R2;PIK3R1;HLA-DMA;MAPK8;BCL2L11;RIPK1;CD58;HLA-DQA2;MAP2K6;LYN;STAT3;MAPK11;IL6;CDK6;NEDD4;HLA-DPB1;BCL2;HLA-DRA;BAX;CD247;VIM;NFK…	86
Melanoma	RB1;CDKN1A;PDGFB;PIK3CD;PDGFA;PIK3R2;PIK3R1;FGF1;FGF3;EGFR;IGF1R;FGF5;FGF7;FGF8;CCND1;CDH1;PDGFD;AKT3;MAPK1;POLK;FGF21;PDGFRB;PDGFRA;MAP2K1;MAP2K2;HGF;MITF;IGF1;DDB2;CDK6;FGF18;BAX;MET;TP53;FGF10;FGFR1;FGF4;FGF6;PDGFC;AKT1;FGF23;BRAF;FGF19;FGF9;MAPK3	45
Tuberculosis	CIITA;ITGAM;CLEC4M;ITGB2;LSP1;TNF;CTSS;CASP9;CASP8;CASP10;AKT3;ITGAX;EP300;IL12B;HLA-DOA;HLA-DOB;HLA-DPA1;KSR1;SYK;SPHK2;TNFRSF1A;IL1A;IFNG;IL1B;TRAF6;TLR6;CLEC4E;PLA2R1;TLR4;RAB7A;TLR2;CAMK2B;SRC;CAMK2A;C3;HLA-DMA;MAPK8;CLEC7A;ATP6V0A2;MAPK1;CD14;HLA-DQA2;CREBBP;TGFB2;TGFB1;VDR;MAPK11;IL6;CD209;BCL2;HLA-DPB1;HLA-DRA;BAX;IFNA8;MRC2;AKT1;LBP;CAMP;IL18;TLR1;IL23A;ATP6V0D1;CORO1A;MAPK9;PLK3;STAT1;IL…	74
HIF-1 signaling pathway	CDKN1A;CDKN1B;FLT1;EPO;SLC2A1;PIK3CD;ENO1;HK2;IGF1R;HK1;HK3;AKT3;NPPA;EP300;IL6R;MAP2K1;MAP2K2;PRKCB;PRKCA;IFNG;ALDOA;TLR4;CAMK2B;PFKFB3;CAMK2A;PIK3R2;PIK3R1;HIF1A;EGFR;INS;ERBB2;MKNK2;MAPK1;EIF4E;ANGPT4;CREBBP;NOS3;STAT3;IGF1;MTOR;IL6;TF;BCL2;PFKP;EIF4EBP1;AKT1;VHL;ANGPT2;ANGPT1;ARNT;VEGFA;MAPK3;HKDC1;GAPDH	54
C-type lectin receptor signaling pathway	CLEC4M;PIK3CD;LSP1;TNF;PYCARD;CASP8;AKT3;CASP1;IL12B;CLEC1B;KSR1;SYK;CLEC4D;IL1B;CLEC4E;SRC;ITPR1;ITPR2;ITPR3;PIK3R2;PIK3R1;PTGS2;MAPK8;PAK1;CLEC7A;NLRP3;MAPK1;EGR2;EGR3;NFATC2;NFATC1;NFATC4;MAPK11;IL6;CD209;BCL3;MAP3K14;RELB;MAPK9;AKT1;PLK3;CCL22;STAT1;RRAS2;MAPK12;MRAS;IL23A;CALM1;MAPK3;MAPK10;IL17D;IKBKE	52
Fc gamma R-mediated phagocytosis	PIK3CD;PIK3R2;ASAP1;PIK3R1;ASAP2;PLD1;CDC42;PAK1;SCIN;AKT3;RAC2;MAPK1;RAC1;WASF3;LYN;ACTR3;VAV3;MAP2K1;MARCKSL1;GSN;SYK;MYO10;PRKCB;SPHK2;PRKCE;LIMK2;PLA2G4C;LIMK1;PLA2G4A;PRKCA;VAV1;VAV2;HCK;PTPRC;BIN1;AMPH;CRK;DOCK1;ARPC1B;AKT1;PIP5K1B;ACTR2;INPP5D;PIP5K1A;MAPK3;ARF6;PLA2G6	47
Tight junction	ITGB1;PRKAG2;ACTG1;STK11;TUBA1B;CCND1;PPP2R1B;RAC1;SYNPO;MAP3K5;MAGI1;ACTR3;ACTN1;PRKCE;SCRIB;ACTN4;RUNX1;CLDN6;CLDN11;CLDN5;TIAM1;CLDN4;CLDN15;CTTN;CLDN14;PARD3;CLDN18;MYH9;CLDN17;EZR;CFTR;LLGL2;SRC;NEDD4L;ARHGAP17;CACNA1D;GATA4;CD1D;CD1C;CD1B;PRKCZ;CD1A;CDC42;PPP2CB;MAPK8;ERBB2;MYH14;MYH11;MPDZ;MYH10;JAM3;RDX;TJP1;OCLN;DLG2;PPP2R2C;NEDD4;TUBA8;TJP2;ARPC1B;F11R;CLDN1;BVES;ACTR2;PRKAB1;CLDN10;CLD…	75
ErbB signaling pathway	CAMK2B;CDKN1A;CDKN1B;SHC3;SHC1;SRC;CAMK2A;PIK3CD;TGFA;PIK3R2;PIK3R1;EGFR;MAPK8;PAK1;ERBB3;AKT3;ERBB2;NCK2;ABL1;MAPK1;PAK6;MAP2K4;MAP2K1;MAP2K2;PRKCB;GAB1;NRG1;PRKCA;MTOR;PTK2;BTC;CRK;SHC4;SHC2;MAPK9;ERBB4;EIF4EBP1;AKT1;ABL2;STAT5A;BRAF;GRB2;HBEGF;MAPK3;MAPK10;SOS1	46
Malaria	CD40;GYPA;GYPC;LRP1;CD81;ITGB2;HBB;ITGAL;THBS2;TNF;THBS4;ICAM1;COMP;CCL2;CD36;TGFB2;TGFB1;VCAM1;HGF;SELP;IL6;IFNG;IL1B;SDC1;MET;TLR4;TLR2;SDC2;IL18	29
GnRH signaling pathway	CAMK2B;SRC;CAMK2A;ITPR1;ADCY3;ITPR2;ADCY2;CACNA1D;ITPR3;CACNA1C;ADCY8;PLD1;ADCY6;EGFR;ADCY5;CDC42;MAPK8;MAPK1;PTK2B;MAP2K6;MAP2K3;MAP2K4;MAP2K1;MAP2K2;PRKCB;FSHB;MMP2;PLA2G4C;PLA2G4A;PRKCA;MAPK11;MMP14;ADCY9;PLCB4;GNAQ;GNAS;PLCB2;MAPK9;GNA11;MAPK12;GNRH2;GRB2;PLCB1;CALM1;HBEGF;MAPK3;MAPK10;SOS1	48
mTOR signaling pathway	PRR5;WNT2B;IRS1;CAB39L;PIK3CD;FZD10;TNF;IGF1R;RPTOR;STK11;RPS6KA2;AKT3;RPS6KA1;GRB10;MAP2K1;ATP6V1G2;MAP2K2;WNT5B;PRKCB;WNT5A;TSC2;PRKCA;WNT16;TNFRSF1A;SLC7A5;TBC1D7;ULK1;DEPDC5;SGK1;CAB39;MAPKAP1;LRP5;PIK3R2;PIK3R1;INS;WNT6;WNT11;DVL1;DVL3;MAPK1;WNT1;FNIP1;WNT2;EIF4E;FNIP2;WNT3;WNT4;FZD1;WNT10B;WNT10A;FZD2;FZD5;WNT3A;FZD7;WNT7B;FZD6;FZD9;WNT7A;IGF1;MTOR;AKT1;EIF4EBP1;FZD8;BRAF;GRB2;LPIN1;LPIN2;M…	70
Ovarian steroidogenesis	SCARB1;ADCY3;ADCY2;ADCY8;PTGS2;CYP19A1;ADCY6;IGF1R;ADCY5;INS;CYP11A1;ALOX5;HSD17B2;CYP1B1;LDLR;LHCGR;FSHB;PLA2G4C;PLA2G4A;IGF1;BMP6;ADCY9;FSHR;CYP1A1;GNAS;STAR;HSD17B1	27
Amphetamine addiction	CAMK2B;GRIA1;DDC;HDAC1;CAMK2A;CACNA1D;CACNA1C;SLC6A3;ADCY5;GRIN2A;CREB3L2;DRD1;SLC18A1;SLC18A2;GRIA4;PRKCB;PRKCA;GRIN2C;GRIN2B;GRIN1;GRIN2D;ARC;TH;GNAS;STX1A;CREB5;GRIA2;PPP1R1B;FOSB;CALM1	30
FoxO signaling pathway	CDKN1A;CDKN1B;IRS1;PIK3CD;PRKAG2;IRS2;SLC2A4;GRM1;IGF1R;STK11;CCND1;AKT3;EP300;MAP2K1;USP7;MAP2K2;CSNK1E;TGFBR1;TGFBR2;SGK3;SGK1;FOXG1;AGAP2;PIK3R2;PIK3R1;NLK;FOXO1;EGFR;INS;MAPK8;BCL2L11;MAPK1;PCK1;PCK2;CREBBP;TGFB2;SMAD3;TGFB1;BNIP3;PLK1;STAT3;IGF1;FBXO32;KLF2;MAPK11;IL6;BCL6;IL7R;MAPK9;AKT1;PLK3;BRAF;PRKAB1;MAPK12;GRB2;CCND2;MAPK3;PDPK1;MAPK10;SOS1	60
Human immunodeficiency virus 1 infection	PIK3CD;CD3G;CD3E;TNF;CASP9;CASP8;AKT3;RAC2;AP1S3;RAC1;BTRC;CCR5;MAP2K3;MAP2K1;MAP2K2;PRKCB;TAP2;TAP1;PRKCA;HLA-F;TNFRSF1B;HLA-G;HLA-E;TNFRSF1A;TRAF6;TLR4;CRK;TLR2;PXN;CUL1;ITPR1;CXCR4;ITPR2;PIK3R2;ITPR3;PIK3R1;GNAI1;GNAI2;PAK1;MAPK8;GNG4;GNG7;PAK6;MAPK1;PTK2B;RIPK1;MAP2K6;APOBEC3H;LIMK2;LIMK1;NFATC2;NFATC1;PTK2;MTOR;NFATC4;BST2;GNAO1;MAPK11;GNAQ;GNB1;BCL2;BAX;CD247;APOBEC3A;BCL2L1;IFNA8;AKT1;TRAF…	75
Central carbon metabolism in cancer	RET;FLT3;GLS2;SLC2A1;PIK3CD;PIK3R2;PIK3R1;SLC1A5;HIF1A;HK2;EGFR;HK1;HK3;AKT3;ERBB2;MAPK1;SLC16A3;PDGFRB;NTRK1;PDGFRA;MAP2K1;MAP2K2;NTRK3;PGAM2;GCK;MTOR;SLC7A5;MET;TP53;FGFR2;PFKP;FGFR1;AKT1;PGAM1;KIT;MAPK3;SIRT6;HKDC1	38
Fc epsilon RI signaling pathway	CSF2;PIK3CD;PIK3R2;PIK3R1;TNF;MAPK8;ALOX5;AKT3;RAC2;MAPK1;FYN;RAC1;MAP2K6;MAP2K3;VAV3;LYN;MAP2K4;MAP2K1;MAP2K2;SYK;PLA2G4C;PLA2G4A;PRKCA;VAV1;VAV2;IL4;MAPK11;IL5;MS4A2;MAPK12;MAPK9;AKT1;GRB2;INPP5D;MAPK3;PDPK1;MAPK10;SOS1	38
JAK-STAT signaling pathway	IL21;IL22;CNTF;CDKN1A;CSF2;CSF3R;EPO;IL23R;IL24;IL5RA;PIK3CD;IL27RA;GHR;CCND3;CCND1;AKT3;LEPR;EP300;IL12B;AOX1;IL6R;PDGFRB;IL15RA;PDGFRA;IL4R;IL19;LIFR;PRLR;IFNG;IL20RA;PDGFB;PDGFA;PIK3R2;PIK3R1;EGFR;SOCS2;SOCS3;SOCS1;IL21R;STAT4;STAT6;IL12RB1;IL12RB2;CREBBP;STAT3;LIF;MTOR;GFAP;IL22RA1;IL4;IL6;IL5;IL2RA;LEP;BCL2;PTPN6;IL7R;BCL2L1;CNTFR;IFNA8;AKT1;JAK3;PIAS4;IL23A;IL6ST;STAT5A;TSLP;STAT1;IL10RA;IL…	75
Protein digestion and absorption	COL17A1;COL18A1;COL15A1;COL13A1;COL14A1;ELN;COL11A1;COL12A1;COL11A2;ATP1A3;SLC3A1;SLC1A5;SLC8A1;SLC8A2;DPP4;KCNN4;SLC15A1;MME;COL23A1;CTRB1;COL1A1;SLC9A3;COL1A2;COL2A1;SLC7A7;COL4A2;COL5A1;COL4A1;SLC7A9;KCNQ1;COL6A2;COL7A1;COL9A1;COL6A3;COL9A3;COL6A6;COL9A2;SLC38A2;CPA1;ATP1A1;COL6A1;KCNE3	42
Insulin signaling pathway	IRS1;PIK3CD;PRKAG2;IRS2;PYGM;SLC2A4;HK2;PTPRF;HK1;RPTOR;LIPE;HK3;AKT3;FLOT1;SREBF1;MAP2K1;MAP2K2;TSC2;PPP1R3B;PRKAR1A;CRK;FBP1;SHC3;SHC1;PIK3R2;PIK3R1;ACACB;PRKCZ;FOXO1;INS;SOCS2;SOCS3;MAPK8;INPP5A;SOCS1;MKNK2;MAPK1;PCK1;EIF4E;PCK2;PKLR;SORBS1;GCK;MTOR;SHC4;SHC2;ACACA;MAPK9;EIF4EBP1;AKT1;BRAF;PRKAB1;GRB2;CALM1;MAPK3;PDPK1;MAPK10;TRIP10;SOS1;HKDC1	60
VEGF signaling pathway	SRC;PXN;PIK3CD;PIK3R2;PIK3R1;PTGS2;CASP9;CDC42;AKT3;KDR;RAC2;MAPK1;RAC1;MAP2K1;MAP2K2;PRKCB;SPHK2;NOS3;PLA2G4C;PLA2G4A;NFATC2;PRKCA;PTK2;MAPK11;SHC2;MAPK12;VEGFA;AKT1;MAPK3	29
Cocaine addiction	GPSM1;DDC;SLC6A3;GNAI1;ADCY5;GNAI2;GRM3;GRIN2A;CREB3L2;DRD1;DRD2;RGS9;SLC18A1;SLC18A2;BDNF;GRIN2C;GRIN2B;GRIN1;GRIN2D;TH;DLG4;GNAS;CREB5;GRIA2;PPP1R1B;FOSB	26
Pathways of neurodegeneration	CHRM3;UBE2L6;FZD10;PARK7;TNF;FRAT1;TUBB3;KIF5C;CAPN2;MAP3K5;MAP2K3;DAXX;MAP2K1;MAP2K2;WNT5B;PRKCB;WNT5A;PRKCA;CSNK1E;DKK1;SDHB;DKK2;DKK4;ERN1;ULK1;STX1A;GRIA1;PSMD12;UBA7;ITPR1;CACNA1B;PSEN2;ITPR2;ITPR3;CACNA1D;CACNA1C;WNT6;GRIN2A;ATXN2;ATXN1;DVL1;DVL3;WNT1;WNT2;WNT3;GRIA4;MAP2K6;WNT4;FZD1;WNT10B;PRNP;WNT10A;FZD2;FZD5;BDNF;WNT3A;FZD7;FZD6;FZD9;GRIN2C;GRIN2B;GRIN2D;IL6;DLG4;GNAQ;BCL2;NOX4;BCL2L1;T…	152
Natural killer cell mediated cytotoxicity	CSF2;ITGB2;ICAM2;PRF1;PIK3CD;ITGAL;TNF;ICAM1;RAC2;RAC1;VAV3;MAP2K1;MAP2K2;SYK;PRKCB;PRKCA;HLA-G;VAV1;HLA-E;VAV2;ZAP70;NCR3;IFNG;LCK;CD48;HCST;SHC3;SHC1;PIK3R2;PIK3R1;PAK1;SH3BP2;MAPK1;PTK2B;FYN;KLRC1;NFATC2;TNFRSF10B;GZMB;NFATC1;TNFRSF10A;KIR3DL1;KLRD1;PTPN6;CD247;CD244;SHC4;SHC2;IFNA8;BRAF;GRB2;ULBP1;MAPK3;SH2D1B;SOS1	55
Chronic myeloid leukemia	RB1;CDKN1A;CDKN1B;SHC3;CTBP2;CTBP1;HDAC1;SHC1;PIK3CD;PIK3R2;PIK3R1;CCND1;MECOM;AKT3;ABL1;MAPK1;POLK;MAP2K1;TGFB2;MAP2K2;SMAD3;TGFB1;TGFBR1;DDB2;RUNX1;TGFBR2;BCR;CDK6;BAX;CRK;TP53;BCL2L1;SHC4;SHC2;AKT1;STAT5A;BRAF;GRB2;SOS1;MAPK3	40
Notch signaling pathway	NOTCH3;NOTCH1;MAML2;CTBP2;MAML1;CTBP1;HDAC1;NOTCH4;PSEN2;DTX1;RBPJ;DLL3;LFNG;DLL4;ATXN1;DVL1;EP300;DVL3;TLE4;JAG2;TLE3;CREBBP;TLE1;JAG1;NCOR2;HEYL;MAML3;PTCRA;DLL1;ADAM17	30
Prolactin signaling pathway	SHC3;SHC1;SRC;PIK3CD;PIK3R2;PIK3R1;INS;SOCS2;SOCS3;MAPK8;SOCS1;CCND1;AKT3;TNFSF11;MAPK1;LHCGR;MAP2K1;MAP2K2;STAT3;PRLR;ESR1;ESR2;GCK;MAPK11;TH;ELF5;SHC4;SHC2;MAPK9;AKT1;STAT5A;STAT1;MAPK12;GRB2;MAPK10;CCND2;SOS1;MAPK3	38
Hepatitis B	RB1;CDKN1A;PIK3CD;TNF;CASP9;CASP8;CASP10;AKT3;CREB3L2;EP300;MAP2K3;MAP2K4;MAP2K1;MAP2K2;PRKCB;PRKCA;TICAM1;HSPG2;MMP9;TGFBR1;DDB2;TGFBR2;CCNA1;TRAF6;IRF7;BIRC5;TP53;TLR4;CREB5;TLR2;SRC;PIK3R2;PIK3R1;MAPK8;STAT4;MAPK1;PTK2B;STAT6;MAP2K6;CREBBP;EGR2;TGFB2;EGR3;SMAD3;TGFB1;SLC10A1;STAT3;NFATC2;NFATC1;NFATC4;MAPK11;IL6;BCL2;BAX;IFNA8;AKT1;JAK3;MAPK9;STAT5A;STAT1;BRAF;MAPK12;GRB2;PCNA;MAPK3;MAPK10;SOS…	68
Acute myeloid leukemia	CSF1R;CSF2;ITGAM;FLT3;CEBPE;TCF7;PIK3CD;PIK3R2;PIK3R1;MPO;CCND1;AKT3;MAPK1;CD14;TCF7L2;MAP2K1;TCF7L1;MAP2K2;JUP;ZBTB16;STAT3;DUSP6;MTOR;PML;RUNX1;PER2;CCNA1;RARA;EIF4EBP1;AKT1;RUNX1T1;STAT5A;BRAF;KIT;GRB2;SOS1;MAPK3	37
Carbohydrate digestion and absorption	MGAM;PRKCB;ATP1A3;PIK3CD;CACNA1D;PIK3R2;PIK3R1;SLC5A1;SLC2A5;HK2;HK1;HK3;PLCB4;GNAT3;AKT3;LCT;PLCB2;AKT1;PLCB1;TAS1R3;ATP1A1;HKDC1	22
Renal cell carcinoma	CDKN1A;EPAS1;PRCC;SLC2A1;PDGFB;PIK3CD;TGFA;PIK3R2;PIK3R1;ETS1;HIF1A;CDC42;RAP1B;PAK1;AKT3;EP300;MAPK1;PAK6;RAC1;ARNT2;MAP2K1;CREBBP;TGFB2;MAP2K2;TGFB1;HGF;GAB1;CRK;MET;RAP1A;AKT1;VHL;ARNT;BRAF;VEGFA;GRB2;SOS1;MAPK3	38
Progesterone-mediated oocyte maturation	PIK3CD;ADCY3;PIK3R2;ADCY2;PIK3R1;ADCY8;ADCY6;GNAI1;IGF1R;ADCY5;GNAI2;INS;STK10;MAPK8;RPS6KA2;AKT3;RPS6KA1;MAPK1;MAP2K1;HSP90AA1;PLK1;IGF1;MAD2L2;MOS;CCNA1;MAPK11;CPEB1;ADCY9;SPDYA;PGR;CPEB3;MAD1L1;CPEB4;AURKA;MAPK9;AKT1;BRAF;MAPK12;CDC25B;ANAPC2;MAPK3;MAPK10;MAD2L1	43
Legionellosis	ITGAM;ITGB2;CXCL1;TNF;CASP9;PYCARD;C3;CASP8;CASP1;IL12B;CD14;BNIP3;HSPA2;EEF1A1;IL6;IL1B;EEF1A2;TLR5;TLR4;TLR2;SAR1A;IL18;HSF1	23
Toll-like receptor signaling pathway	CD86;CD40;LY96;PIK3CD;PIK3R2;PIK3R1;TNF;MAPK8;CASP8;CCL5;AKT3;SPP1;IL12B;MAPK1;MAP3K8;RIPK1;CD14;RAC1;MAP2K6;MAP2K3;MAP2K4;MAP2K1;MAP2K2;TICAM1;MAPK11;IL6;TOLLIP;IL1B;TRAF6;IRF7;TLR6;TLR5;TLR4;TLR2;IFNA8;MAPK9;AKT1;LBP;STAT1;MAPK12;TLR1;CD80;MAPK3;MAPK10;IKBKE	45
Aldosterone-regulated sodium reabsorption	IRS1;PRKCB;ATP1A3;NEDD4L;PIK3CD;PIK3R2;PRKCA;PIK3R1;IGF1;INS;SLC9A3R2;MAPK1;SGK1;KCNJ1;SCNN1B;SFN;PDPK1;ATP1A1;MAPK3	19
Neomycin, kanamycin and gentamicin biosynthesis	HK3;GCK;HK2;HK1;HKDC1	5
