# Supplementary material for: DNA methylation biomarker analysis from low-survival-rate cancers based on genetic functional approaches
Source: Front Bioinform. 2025 Jan 28;5:1523524. doi: 10.3389/fbinf.2025.1523524 (PMC11810926; doi:10.3389/fbinf.2025.1523524)
Supplement: Supplementary file 3 [file Table1.xlsx]

## Sheet: Esophagus
Sample_Type	Sentrix_ID	Sentrix_Position
Normal	8795194023	R01C01
Normal	8795194027	R01C02
Normal	8784225115	R02C01
Normal	8784225115	R04C01
Normal	8784225116	R01C02
Normal	8784225116	R05C02
Normal	8784225110	R04C01
Normal	8784225110	R05C01
Normal	8784225110	R01C02
Normal	8784225110	R04C02
Normal	8784225110	R05C02
Normal	8784225110	R06C02
Normal	9422492098	R04C01
Normal	9422492119	R01C02
Normal	9482801003	R02C01
Normal	9806233138	R01C01
Tumor	8795194017	R05C02
Tumor	8795194023	R02C01
Tumor	8795194027	R03C01
Tumor	8795194027	R02C02
Tumor	8784225115	R03C01
Tumor	8784225115	R03C02
Tumor	8784225115	R06C02
Tumor	8784225116	R01C01
Tumor	8784225116	R05C01
Tumor	8784225116	R03C02
Tumor	8784225116	R04C02
Tumor	8784225116	R06C02
Tumor	8784225110	R01C01
Tumor	8784225110	R02C02
Tumor	8784225110	R03C02
Tumor	8784241035	R02C01
Tumor	9305216166	R02C01
Tumor	9305216166	R01C02
Tumor	9305216166	R03C02
Tumor	9305216166	R04C02
Tumor	9305216166	R05C02
Tumor	9305216166	R06C02
Tumor	9283265015	R03C01
Tumor	9283265015	R04C01
Tumor	9283265015	R05C01
Tumor	9283265015	R06C01
Tumor	9283265015	R02C02
Tumor	9283265015	R03C02
Tumor	9422492098	R02C01
Tumor	9422492098	R03C01
Tumor	9422492098	R06C01
Tumor	9422492098	R03C02
Tumor	9422492098	R06C02
Tumor	9422492119	R01C01
Tumor	9422492119	R02C01
Tumor	9422492119	R05C01
Tumor	9422492119	R02C02
Tumor	9422492119	R04C02
Tumor	9422492119	R05C02
Tumor	9422492119	R06C02
Tumor	9482801003	R01C01
Tumor	9482801003	R04C01
Tumor	9482801003	R05C01
Tumor	9482801003	R04C02
Tumor	9482801003	R06C02
Tumor	9630789160	R01C02
Tumor	9630789160	R03C02
Tumor	9630789160	R05C02
Tumor	9630789196	R02C02
Tumor	9630789196	R03C02
Tumor	9701417002	R01C01
Tumor	9701417002	R02C01
Tumor	9701417002	R04C01
Tumor	9701417002	R05C01
Tumor	9701417002	R06C01
Tumor	9701417002	R01C02
Tumor	9701417002	R02C02
Tumor	9701417002	R03C02
Tumor	9701417002	R04C02
Tumor	9701417002	R05C02
Tumor	9701417002	R06C02
Tumor	9701417063	R03C01
Tumor	9701417063	R04C01
Tumor	9701417063	R05C01
Tumor	9701417063	R06C01
Tumor	9701417063	R02C02
Tumor	9701417063	R03C02
Tumor	9701417063	R04C02
Tumor	9701417063	R05C02
Tumor	9701417132	R01C01
Tumor	9701417132	R02C01
Tumor	9701417132	R04C01
Tumor	9701417132	R05C01
Tumor	9701417132	R06C01
Tumor	9701417132	R01C02
Tumor	9701417132	R02C02
Tumor	9701417132	R03C02
Tumor	9701417132	R04C02
Tumor	9701417132	R05C02
Tumor	9701417132	R06C02
Tumor	9701417149	R02C01
Tumor	9701417149	R03C01
Tumor	9701417149	R04C01
Tumor	9828653003	R06C01
Tumor	9828653003	R01C02
Tumor	9828653003	R03C02
Tumor	9828653003	R04C02
Tumor	9934398135	R05C02
Tumor	9934398135	R06C02
Tumor	8795194017	R06C02
Tumor	8795194023	R03C01
Tumor	8795194023	R04C01
Tumor	8795194023	R05C01
Tumor	8795194023	R06C01
Tumor	8795194023	R01C02
Tumor	8795194023	R02C02
Tumor	8795194023	R03C02
Tumor	8795194023	R05C02
Tumor	8795194023	R06C02
Tumor	8795194027	R01C01
Tumor	8795194027	R02C01
Tumor	8795194027	R04C01
Tumor	8795194027	R05C01
Tumor	8795194027	R06C01
Tumor	8795194027	R03C02
Tumor	8784225115	R05C01
Tumor	8784225115	R06C01
Tumor	8784225115	R01C02
Tumor	8784225115	R02C02
Tumor	8784225115	R04C02
Tumor	8784225115	R05C02
Tumor	8784225116	R02C01
Tumor	8784225116	R03C01
Tumor	8784225116	R04C01
Tumor	8784225116	R06C01
Tumor	8784225116	R02C02
Tumor	8784225110	R02C01
Tumor	8784225110	R03C01
Tumor	8784225110	R06C01
Tumor	8784241035	R01C01
Tumor	8784241035	R04C01
Tumor	8784241035	R05C01
Tumor	8784241035	R06C01
Tumor	9305216149	R06C02
Tumor	9305216166	R01C01
Tumor	9305216166	R03C01
Tumor	9305216166	R04C01
Tumor	9305216166	R05C01
Tumor	9305216166	R06C01
Tumor	9305216166	R02C02
Tumor	9283265015	R02C01
Tumor	9283265015	R01C02
Tumor	9283265015	R04C02
Tumor	9283265015	R05C02
Tumor	9422492098	R05C01
Tumor	9422492098	R01C02
Tumor	9422492098	R02C02
Tumor	9422492098	R04C02
Tumor	9422492119	R03C01
Tumor	9422492119	R04C01
Tumor	9422492119	R06C01
Tumor	9422492119	R03C02
Tumor	9482801003	R03C01
Tumor	9482801003	R06C01
Tumor	9482801003	R01C02
Tumor	9482801003	R02C02
Tumor	9482801003	R03C02
Tumor	9630789160	R01C01
Tumor	9630789160	R02C01
Tumor	9630789160	R03C01
Tumor	9630789160	R04C01
Tumor	9630789160	R05C01
Tumor	9630789160	R06C01
Tumor	9630789160	R02C02
Tumor	9630789160	R04C02
Tumor	9630789160	R06C02
Tumor	9630789196	R01C01
Tumor	9630789196	R02C01
Tumor	9630789196	R03C01
Tumor	9630789196	R04C01
Tumor	9630789196	R05C01
Tumor	9630789196	R06C01
Tumor	9630789196	R04C02
Tumor	9630789196	R05C02
Tumor	9630789196	R06C02
Tumor	9701417002	R03C01
Tumor	9701417063	R02C01
Tumor	9701417063	R01C02
Tumor	9701417063	R06C02
Tumor	9701417132	R03C01
Tumor	9701417149	R01C01
Tumor	9828653003	R01C01
Tumor	9828653003	R02C01
Tumor	9828653003	R03C01
Tumor	9828653003	R04C01
Tumor	9828653003	R05C01
Tumor	9806233138	R02C01
Tumor	9806233138	R03C01
Tumor	9934398135	R02C01
Tumor	9934398135	R03C01
Tumor	9934398135	R04C01
Tumor	9934398135	R05C01
Tumor	9934398135	R06C01
Tumor	9934398135	R01C02
Tumor	9934398135	R03C02
Tumor	9934398135	R04C02

## Sheet: Liver
Sample_Type	Sentrix_ID	Sentrix_Position
Normal	6285650047	R04C01
Normal	6285650047	R01C02
Normal	6285650047	R04C02
Normal	6285650047	R05C01
Normal	6285650060	R02C02
Normal	6285650047	R02C01
Normal	6285650060	R01C02
Normal	6285650063	R03C02
Normal	6285650063	R05C02
Normal	6285650063	R02C02
Normal	6285650060	R03C02
Normal	6285650084	R02C02
Normal	6285650086	R04C01
Normal	6285650086	R01C02
Normal	6285617025	R05C02
Normal	6285650084	R03C02
Normal	6285650084	R04C01
Normal	6285650086	R03C01
Normal	6285617025	R04C01
Normal	6285617025	R01C01
Normal	6285617025	R03C02
Normal	6285650063	R01C01
Normal	6285617025	R05C01
Normal	6285617025	R02C02
Normal	6285650086	R05C02
Normal	6285650090	R01C01
Normal	6285650090	R01C02
Normal	6285633076	R02C01
Normal	6285633076	R03C01
Normal	6285633076	R05C01
Normal	6285633076	R02C02
Normal	6285633076	R04C02
Normal	6285633076	R06C02
Normal	6285633097	R06C01
Normal	6285633097	R05C02
Normal	6285633107	R02C02
Tumor	6285650060	R02C01
Tumor	6285650060	R06C01
Tumor	6285650060	R03C01
Tumor	6285650060	R05C01
Tumor	6285650060	R04C01
Tumor	6285650047	R05C02
Tumor	6285650047	R03C01
Tumor	6285650060	R04C02
Tumor	6285650047	R06C01
Tumor	6285650060	R01C01
Tumor	6285650063	R06C01
Tumor	6285650063	R06C02
Tumor	6285650060	R06C02
Tumor	6285650047	R06C02
Tumor	6285650063	R04C02
Tumor	6285617025	R04C02
Tumor	6285650063	R02C01
Tumor	6285650063	R01C02
Tumor	6285617025	R01C02
Tumor	6285617025	R06C01
Tumor	6285650063	R05C01
Tumor	6285650086	R01C01
Tumor	6285650084	R05C02
Tumor	6285650084	R04C02
Tumor	6285650084	R05C01
Tumor	6285650086	R06C01
Tumor	6285617025	R06C02
Tumor	6285650084	R01C02
Tumor	6285650084	R06C01
Tumor	6285650084	R06C02
Tumor	6285650086	R05C01
Tumor	6929671129	R05C02
Tumor	6929671134	R01C01
Tumor	6285650084	R01C01
Tumor	6929671129	R01C02
Tumor	6929671129	R02C02
Tumor	6929671134	R02C01
Tumor	6285617025	R03C01
Tumor	6285650086	R02C02
Tumor	6285650086	R03C02
Tumor	6285650086	R04C02
Tumor	6285650086	R06C02
Tumor	6285650090	R02C01
Tumor	6285650090	R03C01
Tumor	6285650090	R05C01
Tumor	6285650090	R03C02
Tumor	6285650090	R04C02
Tumor	6285650090	R06C02
Tumor	6285650111	R01C01
Tumor	6285650111	R03C01
Tumor	6285650111	R04C01
Tumor	6285650111	R05C01
Tumor	6285650111	R01C02
Tumor	6285650111	R02C02
Tumor	6285650111	R05C02
Tumor	6929718030	R05C02
Tumor	6929718042	R02C01
Tumor	6929718042	R04C01
Tumor	6285633072	R06C02
Tumor	6285633076	R01C01
Tumor	6285633076	R04C01
Tumor	6285633076	R06C01
Tumor	6285633076	R01C02
Tumor	6285633076	R03C02
Tumor	6285633076	R05C02
Tumor	6285633097	R01C01
Tumor	6285633097	R03C01
Tumor	6285633097	R04C01
Tumor	6285633097	R05C01
Tumor	6285633097	R01C02
Tumor	6285633097	R02C02
Tumor	6285633097	R03C02
Tumor	6285633097	R04C02
Tumor	6285633097	R06C02
Tumor	6285633107	R01C01
Tumor	6285633107	R02C01
Tumor	6285633107	R03C01
Tumor	6285633107	R04C01
Tumor	6285633107	R05C01
Tumor	6285633107	R06C01
Tumor	6285633107	R01C02
Tumor	6285633107	R03C02
Tumor	6285633107	R04C02
Tumor	7796806009	R02C01
Tumor	7796806009	R03C01
Tumor	7796806009	R04C01
Tumor	7796806009	R05C01
Tumor	7796806009	R06C01
Tumor	7796806009	R02C02
Tumor	7796806009	R03C02
Tumor	7796806009	R04C02
Tumor	7796806009	R06C02
Tumor	7796806032	R01C01
Tumor	7796806032	R02C01
Tumor	7796806032	R03C01
Tumor	7796806032	R04C01
Tumor	7796806032	R05C01
Tumor	8795194066	R02C01
Tumor	8795194066	R03C01
Tumor	8795194066	R04C01
Tumor	8795194066	R05C01
Tumor	8795194066	R06C01
Tumor	8795194066	R01C02
Tumor	8795194066	R02C02
Tumor	8795194066	R04C02
Tumor	8795194066	R05C02
Tumor	8795194066	R06C02
Tumor	9305216203	R02C02
Tumor	9305216203	R03C02
Tumor	9305216203	R04C02
Tumor	9305216203	R05C02
Tumor	9305216203	R06C02
Tumor	9305216206	R01C01
Tumor	9305216206	R02C01
Tumor	9305216206	R03C01
Tumor	9305216206	R05C01
Tumor	9305216206	R06C01
Tumor	9305216206	R01C02
Tumor	9305216206	R02C02
Tumor	9305216206	R03C02
Tumor	9305216206	R04C02
Tumor	9305216206	R05C02
Tumor	9305216206	R06C02
Tumor	9305216038	R03C02
Tumor	9305216038	R04C02
Tumor	9305216038	R05C02
Tumor	9305216038	R06C02
Tumor	9305216081	R01C01
Tumor	9305216081	R02C01
Tumor	9305216081	R03C01
Tumor	9305216081	R04C01
Tumor	9305216081	R05C01
Tumor	9305216081	R06C01
Tumor	9305216081	R01C02
Tumor	9305216081	R03C02
Tumor	9305216081	R04C02
Tumor	9305216081	R05C02
Tumor	9305216081	R06C02
Tumor	9283265164	R01C02
Tumor	9283265164	R02C02
Tumor	9283265164	R03C02
Tumor	9283265164	R04C02
Tumor	9283265164	R06C02
Tumor	9283265167	R01C01
Tumor	9283265167	R02C01
Tumor	9283265167	R03C01
Tumor	9283265167	R04C01
Tumor	9283265167	R05C01
Tumor	9283265167	R06C01
Tumor	9422492114	R04C02
Tumor	9422492114	R05C02
Tumor	9422492129	R01C01
Tumor	9422492129	R02C01
Tumor	9422492129	R03C01
Tumor	9422492129	R04C01
Tumor	9422492129	R05C01
Tumor	9422492129	R06C01
Tumor	9422492129	R01C02
Tumor	9422492129	R03C02
Tumor	9422492129	R04C02
Tumor	9422492129	R05C02
Tumor	9422492129	R06C02
Tumor	9422493013	R01C01
Tumor	9422493013	R02C01
Tumor	9422492093	R03C01
Tumor	9422492093	R04C01
Tumor	9422492093	R05C01
Tumor	9422492093	R06C01
Tumor	9422492093	R02C02
Tumor	9422492093	R03C02
Tumor	9422492093	R04C02
Tumor	9422492093	R05C02
Tumor	9422492093	R06C02
Tumor	9422492098	R01C01
Tumor	9422492052	R01C01
Tumor	9422492052	R02C01
Tumor	9422492052	R03C01
Tumor	9422492052	R04C01
Tumor	9422492052	R05C01
Tumor	9422492052	R06C01
Tumor	9422492052	R01C02
Tumor	9422492052	R03C02
Tumor	9422492052	R04C02
Tumor	9422492052	R05C02
Tumor	9422492060	R01C01
Tumor	9422492060	R02C01
Tumor	9422492060	R04C01
Tumor	3999492009	R01C01
Tumor	3999492009	R02C01
Tumor	3999492009	R03C01
Tumor	3999492009	R04C01
Tumor	3999492009	R05C01
Tumor	3999492009	R06C01
Tumor	3999492009	R01C02
Tumor	3999492009	R02C02
Tumor	3999492009	R03C02
Tumor	3999492009	R04C02
Tumor	3999492009	R05C02
Tumor	3999492009	R06C02
Tumor	3999492031	R01C01
Tumor	3999492031	R02C01
Tumor	3999492031	R03C01
Tumor	3999492031	R04C01
Tumor	3999492031	R05C01
Tumor	3999492031	R06C01
Tumor	3999492031	R01C02
Tumor	3999492031	R02C02
Tumor	3999492031	R03C02
Tumor	3999492031	R04C02
Tumor	3999492031	R05C02
Tumor	3999492031	R06C02
Tumor	3999492040	R01C01
Tumor	3999492040	R02C01
Tumor	3999492040	R03C01
Tumor	3999492040	R04C01
Tumor	3999492040	R06C01
Tumor	3999492040	R01C02
Tumor	3999492040	R02C02
Tumor	3999492040	R03C02
Tumor	3999492040	R04C02
Tumor	3999492040	R05C02
Tumor	3999492040	R06C02
Tumor	3999492053	R01C01
Tumor	3999492053	R02C01
Tumor	3999492053	R03C01
Tumor	3999492053	R04C01
Tumor	3999492053	R05C01
Tumor	3999492053	R06C01
Tumor	3999492053	R01C02
Tumor	3999492053	R02C02
Tumor	3999492053	R03C02
Tumor	3999492053	R04C02
Tumor	3999492053	R05C02
Tumor	3999492053	R06C02
Tumor	3999492055	R01C01
Tumor	3999492055	R02C01
Tumor	3999492055	R03C01
Tumor	3999492055	R04C01
Tumor	3999492055	R05C01
Tumor	3999492055	R06C01
Tumor	3999492055	R01C02
Tumor	3999492055	R02C02
Tumor	3999492055	R03C02
Tumor	3999492055	R04C02
Tumor	3999492055	R05C02
Tumor	3999492055	R06C02
Tumor	3999492067	R01C01
Tumor	3999492067	R02C01
Tumor	3999492067	R03C01
Tumor	3999492067	R04C01
Tumor	3999492067	R05C01
Tumor	3999492067	R06C01
Tumor	3999492067	R01C02
Tumor	3999492067	R02C02
Tumor	3999492067	R03C02
Tumor	3999492067	R04C02
Tumor	3999492067	R05C02
Tumor	3999492067	R06C02
Tumor	3999492072	R01C01
Tumor	3999492072	R02C01
Tumor	3999492072	R03C01
Tumor	3999492072	R04C01
Tumor	3999492072	R05C01
Tumor	3999492072	R06C01
Tumor	3999492072	R01C02
Tumor	3999492072	R02C02
Tumor	3999492072	R03C02
Tumor	3999492072	R04C02
Tumor	3999492072	R05C02
Tumor	3999492072	R06C02
Tumor	3999492075	R01C01
Tumor	3999492075	R02C01
Tumor	3999492075	R03C01
Tumor	3999492075	R04C01
Tumor	3999492075	R05C01
Tumor	7796806032	R06C01
Tumor	9422492052	R02C02
Tumor	9422492052	R06C02
Tumor	8795194066	R03C02
Tumor	9422492114	R06C02

## Sheet: Lung
Sample_Type	Sentrix_ID	Sentrix_Position
Normal	6042316106	R02C02
Normal	6042316106	R03C02
Normal	6042308099	R05C02
Normal	6042308099	R06C02
Normal	6042308087	R03C01
Normal	6042308087	R05C01
Normal	6042308087	R06C01
Normal	6042308078	R01C01
Normal	6042308078	R02C01
Normal	6042308078	R02C02
Normal	6042308078	R03C02
Normal	6042308120	R01C01
Normal	6042308120	R02C01
Normal	6042308120	R04C01
Normal	6042308120	R06C01
Normal	6042308120	R01C02
Normal	6042308120	R03C02
Normal	6055424086	R01C01
Normal	6055424086	R03C01
Normal	6055424086	R04C01
Normal	6055424086	R05C01
Normal	6055424076	R01C01
Normal	6055424076	R04C01
Normal	6055424076	R02C02
Normal	6055424076	R03C02
Normal	6055424076	R04C02
Normal	6055424076	R05C02
Normal	6055424076	R06C02
Normal	6055424054	R06C01
Normal	6055424054	R01C02
Normal	6055424054	R02C02
Normal	6055424054	R03C02
Normal	6055424054	R04C02
Normal	6055424054	R05C02
Normal	6055424084	R01C01
Normal	6055424084	R02C01
Normal	6055424084	R05C01
Normal	6055424084	R02C02
Normal	6055424084	R06C02
Normal	6057825101	R01C02
Normal	6057825101	R02C02
Normal	6057825101	R03C02
Tumor	6042308099	R03C02
Tumor	6042308099	R04C02
Tumor	6042308087	R02C01
Tumor	6042308087	R01C02
Tumor	6042308087	R03C02
Tumor	6042308087	R04C02
Tumor	6042308087	R05C02
Tumor	6042308078	R03C01
Tumor	6042308078	R04C01
Tumor	6042308078	R05C01
Tumor	6042308078	R06C01
Tumor	6042308078	R04C02
Tumor	6042308078	R06C02
Tumor	6042308120	R03C01
Tumor	6042308120	R05C01
Tumor	6042308120	R02C02
Tumor	6042308120	R04C02
Tumor	6042308120	R05C02
Tumor	6055424086	R06C01
Tumor	6055424086	R02C02
Tumor	6055424086	R03C02
Tumor	6055424086	R04C02
Tumor	6055424086	R05C02
Tumor	6055424086	R06C02
Tumor	6055424076	R02C01
Tumor	6055424076	R03C01
Tumor	6055424076	R05C01
Tumor	6055424076	R06C01
Tumor	6055424054	R01C01
Tumor	6055424054	R02C01
Tumor	6055424054	R04C01
Tumor	6055424054	R06C02
Tumor	6055424084	R03C01
Tumor	6055424084	R06C01
Tumor	6055424084	R01C02
Tumor	6055424084	R03C02
Tumor	6055424084	R04C02
Tumor	6055424084	R05C02
Tumor	6055424040	R01C01
Tumor	6055424040	R02C01
Tumor	6055424040	R03C01
Tumor	6057825034	R03C02
Tumor	6057825034	R04C02
Tumor	6057825034	R05C02
Tumor	6057825034	R06C02
Tumor	6057825048	R01C01
Tumor	6057825048	R02C01
Tumor	6057825048	R03C01
Tumor	6057825048	R04C01
Tumor	6057825048	R05C01
Tumor	6057825048	R06C01
Tumor	6057825048	R01C02
Tumor	6057825048	R02C02
Tumor	6057825048	R03C02
Tumor	6057825048	R04C02
Tumor	6057825048	R05C02
Tumor	6057825048	R06C02
Tumor	6057825101	R01C01
Tumor	6057825101	R02C01
Tumor	6057825101	R03C01
Tumor	6057825101	R04C01
Tumor	6057825101	R05C01
Tumor	6057825101	R06C01
Tumor	6264496025	R05C01
Tumor	6264496025	R06C01
Tumor	6264496025	R01C02
Tumor	6264496025	R02C02
Tumor	6264496025	R03C02
Tumor	6264496025	R04C02
Tumor	6264496025	R06C02
Tumor	6264496026	R01C01
Tumor	6264496026	R02C01
Tumor	6264496026	R03C01
Tumor	6264496026	R04C01
Tumor	6264496026	R05C01
Tumor	6264496026	R06C01
Tumor	6264496026	R01C02
Tumor	6264496026	R02C02
Tumor	6264496026	R03C02
Tumor	6264496026	R04C02
Tumor	6285633073	R04C02
Tumor	6285633073	R05C02
Tumor	6285633073	R06C02
Tumor	6285633079	R01C01
Tumor	6285633079	R02C01
Tumor	6285633079	R03C01
Tumor	6285633079	R04C01
Tumor	6285633079	R05C01
Tumor	6285633079	R06C01
Tumor	6285633079	R01C02
Tumor	6285633079	R02C02
Tumor	6285633079	R03C02
Tumor	6285633079	R04C02
Tumor	6285633079	R05C02
Tumor	6285633079	R06C02
Tumor	6285633083	R01C01
Tumor	6285633083	R02C01
Tumor	6285633083	R03C01
Tumor	6285633083	R04C01
Tumor	6285633083	R05C01
Tumor	6285633083	R06C01
Tumor	6285633083	R01C02
Tumor	6929742068	R04C02
Tumor	6929742068	R05C02
Tumor	6929742070	R01C01
Tumor	6929742070	R02C01
Tumor	6929742070	R03C01
Tumor	6929742070	R04C01
Tumor	6929742070	R05C01
Tumor	6929742070	R06C01
Tumor	6929742070	R01C02
Tumor	6929742070	R02C02
Tumor	6929742070	R03C02
Tumor	6929742070	R04C02
Tumor	6929742070	R05C02
Tumor	6929742070	R06C02
Tumor	6929742073	R01C01
Tumor	6929742073	R02C01
Tumor	6929742073	R03C01
Tumor	6929742073	R04C01
Tumor	6929742073	R05C01
Tumor	6929742073	R02C02
Tumor	6929742073	R03C02
Tumor	6929742073	R04C02
Tumor	6929742073	R05C02
Tumor	6929742073	R06C02
Tumor	6929742075	R01C01
Tumor	6929742075	R02C01
Tumor	6929742075	R03C01
Tumor	7786923091	R01C01
Tumor	7786923091	R06C01
Tumor	7786923091	R03C01
Tumor	7786923091	R02C02
Tumor	7786923091	R04C01
Tumor	7786923091	R05C01
Tumor	6264488071	R01C01
Tumor	6264488071	R02C01
Tumor	6264488071	R03C01
Tumor	6264488071	R04C01
Tumor	6264488071	R05C01
Tumor	6264488071	R06C01
Tumor	6264488071	R01C02
Tumor	6264488071	R02C02
Tumor	6264488071	R03C02
Tumor	6264488071	R04C02
Tumor	6264488071	R05C02
Tumor	6264488071	R06C02
Tumor	6264488072	R01C01
Tumor	6264488072	R02C01
Tumor	6264488072	R03C01
Tumor	6264488072	R04C01
Tumor	6264488072	R05C01
Tumor	6264488072	R06C01
Tumor	6264488072	R01C02
Tumor	6264488072	R02C02
Tumor	6264488072	R03C02
Tumor	6264488072	R04C02
Tumor	6264488072	R05C02
Tumor	6264488072	R06C02
Tumor	6264488074	R02C01
Tumor	6264488074	R03C01
Tumor	6264488074	R04C01
Tumor	6264488074	R05C01
Tumor	6264488074	R06C01
Tumor	6264488074	R01C02
Tumor	6264488074	R02C02
Tumor	6264488074	R03C02
Tumor	6264488074	R04C02
Tumor	6264488074	R05C02
Tumor	6264488074	R06C02
Tumor	6264488076	R01C01
Tumor	6285633040	R05C01
Tumor	6285633040	R06C01
Tumor	6285633040	R01C02
Tumor	6285633040	R02C02
Tumor	6285633040	R03C02
Tumor	6285633040	R04C02
Tumor	6285633040	R05C02
Tumor	6285633040	R06C02
Tumor	6285633054	R01C01
Tumor	6285633054	R02C01
Tumor	6285633054	R03C01
Tumor	6285633054	R04C01
Tumor	6285633054	R05C01
Tumor	6285633054	R06C01
Tumor	6285633054	R01C02
Tumor	6285633054	R02C02
Tumor	6285633054	R03C02
Tumor	7796806154	R03C02
Tumor	6285633054	R05C02
Tumor	7786923090	R06C02
Tumor	7786923103	R01C01
Tumor	7786923103	R02C01
Tumor	7786923103	R03C01
Tumor	7786923103	R04C01
Tumor	7786923103	R05C01
Tumor	7786923103	R06C01
Tumor	7786923103	R01C02
Tumor	7786923103	R02C02
Tumor	7786923103	R03C02
Tumor	7786923103	R04C02
Tumor	7786923103	R05C02
Tumor	7786923103	R06C02
Tumor	8784225054	R01C01
Tumor	8784225054	R02C01
Tumor	8784225054	R03C01
Tumor	8784225054	R04C01
Tumor	8784225054	R05C01
Tumor	8784225054	R06C01
Tumor	8784225054	R01C02
Tumor	8784225054	R02C02
Tumor	8784225054	R03C02
Tumor	8784225054	R04C02
Tumor	8784225054	R05C02
Tumor	8784225054	R06C02
Tumor	8784225109	R02C01
Tumor	8784225109	R03C01
Tumor	8784225109	R04C01
Tumor	8784241020	R01C01
Tumor	8784241020	R02C01
Tumor	8784241020	R03C01
Tumor	8784241020	R04C01
Tumor	8784241020	R05C01
Tumor	8784241020	R01C02
Tumor	8784241020	R02C02
Tumor	8784241020	R03C02
Tumor	8784241020	R04C02
Tumor	8784241020	R05C02
Tumor	8784241001	R01C01
Tumor	8784241001	R02C01
Tumor	8784241001	R03C01
Tumor	8784241001	R05C01
Tumor	8784241001	R06C01
Tumor	8784241001	R03C02
Tumor	8784241001	R04C02
Tumor	8784241001	R05C02
Tumor	8784241001	R06C02
Tumor	8784241036	R02C01
Tumor	8784241048	R01C02
Tumor	8784241048	R02C02
Tumor	8784241048	R03C02
Tumor	8784241048	R04C02
Tumor	8784241048	R06C02
Tumor	8784241130	R01C01
Tumor	8784241130	R02C01
Tumor	8784241130	R03C01
Tumor	8784241130	R04C01
Tumor	8784241130	R05C01
Tumor	8784241130	R06C01
Tumor	8784241130	R01C02
Tumor	8784241130	R02C02
Tumor	8784241130	R03C02
Tumor	8784241130	R04C02
Tumor	8784241130	R05C02
Tumor	8784241130	R06C02
Tumor	8784241132	R01C01
Tumor	8784241132	R02C01
Tumor	9305216159	R02C01
Tumor	9305216159	R03C01
Tumor	9305216074	R01C01
Tumor	9305216074	R02C01
Tumor	9305216074	R05C01
Tumor	9305216074	R06C01
Tumor	9305216074	R01C02
Tumor	9305216074	R02C02
Tumor	9305216074	R03C02
Tumor	9305216074	R04C02
Tumor	9305216074	R05C02
Tumor	9305216074	R06C02
Tumor	9305216121	R02C01
Tumor	9305216121	R04C01
Tumor	9305216121	R05C01
Tumor	9305216121	R06C01
Tumor	9305216121	R01C02
Tumor	9305216121	R02C02
Tumor	9305216121	R03C02
Tumor	9305216121	R04C02
Tumor	9305216121	R05C02
Tumor	9305216121	R06C02
Tumor	9305216126	R01C01
Tumor	9305216126	R02C01
Tumor	9305216126	R03C01
Tumor	9305216126	R05C01
Tumor	9305216126	R06C01
Tumor	9305216126	R01C02
Tumor	9305216126	R02C02
Tumor	9305216126	R03C02
Tumor	9305216126	R04C02
Tumor	9305216126	R05C02
Tumor	9305216126	R06C02
Tumor	9305216133	R01C01
Tumor	9305216133	R02C01
Tumor	9305216133	R03C01
Tumor	9305216133	R04C01
Tumor	9305216133	R05C01
Tumor	9305216133	R06C01
Tumor	9305216133	R01C02
Tumor	9305216133	R02C02
Tumor	9305216133	R03C02
Tumor	9305216133	R04C02
Tumor	9305216133	R05C02
Tumor	9305216133	R06C02
Tumor	9305216159	R01C01
Tumor	9283265127	R04C02
Tumor	9283265127	R06C02
Tumor	9283265142	R01C01
Tumor	9283265142	R02C01
Tumor	9283265142	R03C01
Tumor	9283265142	R04C01
Tumor	9283265142	R05C01
Tumor	9283265142	R06C01
Tumor	9283265142	R01C02
Tumor	9283265142	R02C02
Tumor	9283265142	R03C02
Tumor	9283265142	R04C02
Tumor	9283265142	R05C02
Tumor	9283265142	R06C02
Tumor	9283265144	R01C01
Tumor	9283265144	R02C01
Tumor	9283265144	R03C01
Tumor	9283265144	R04C01
Tumor	9283265144	R05C01
Tumor	9283265144	R06C01
Tumor	9283265144	R01C02
Tumor	9283265144	R03C02
Tumor	9283265144	R04C02
Tumor	9283265144	R05C02
Tumor	3999492078	R01C01
Tumor	3999492078	R02C01
Tumor	3999492078	R03C01
Tumor	3999492078	R04C01
Tumor	3999492078	R05C01
Tumor	3999492078	R01C02
Tumor	3999492078	R02C02
Tumor	3999492078	R03C02
Tumor	3999492078	R04C02
Tumor	3999492078	R05C02
Tumor	3999492078	R06C02
Tumor	6042308087	R01C01
Tumor	6042308087	R04C01
Tumor	6042308087	R02C02
Tumor	6042308087	R06C02
Tumor	6042308078	R01C02
Tumor	6055424086	R02C01
Tumor	6055424086	R01C02
Tumor	6055424054	R03C01
Tumor	6057825034	R04C01
Tumor	6057825034	R05C01
Tumor	6057825034	R06C01
Tumor	6057825034	R01C02
Tumor	6057825034	R02C02
Tumor	6285633073	R03C02
Tumor	6285633083	R02C02
Tumor	6929742073	R06C01
Tumor	7786923091	R02C01
Tumor	6057825034	R02C01
Tumor	6929742075	R04C01
Tumor	7786923090	R04C02
Tumor	8784241001	R01C02
Tumor	8784241001	R02C02
Tumor	8784241036	R01C01
Tumor	9305216074	R03C01
Tumor	9305216121	R03C01
Tumor	9305216126	R04C01
Tumor	6057825034	R03C01
Tumor	7786923090	R05C02
Tumor	8784225109	R01C01
Tumor	9283265127	R05C02
Tumor	6929742073	R01C02
Tumor	9305216121	R01C01

## Sheet: Pancreas
Sample_Type	Sentrix_ID	Sentrix_Position
Normal	6055424077	R02C01
Normal	6055424077	R04C01
Normal	6055424077	R05C01
Normal	6055424077	R06C01
Normal	6055424077	R03C02
Normal	6055424077	R04C02
Normal	8795194038	R04C02
Normal	8795194086	R01C02
Normal	8795194086	R05C02
Normal	9482801040	R03C01
Tumor	6055424075	R05C02
Tumor	6055424075	R06C02
Tumor	6055424077	R03C01
Tumor	6055424077	R01C02
Tumor	6055424077	R02C02
Tumor	6055424077	R05C02
Tumor	6285633049	R01C01
Tumor	6285633049	R02C01
Tumor	6285633049	R04C01
Tumor	6285633049	R05C01
Tumor	6285633049	R06C01
Tumor	6285633049	R01C02
Tumor	6285633049	R02C02
Tumor	6285633049	R03C02
Tumor	6285633049	R04C02
Tumor	6285633049	R05C02
Tumor	6285633049	R06C02
Tumor	6285633050	R01C01
Tumor	6285633050	R02C01
Tumor	6285633050	R03C01
Tumor	6285633050	R04C01
Tumor	6285633050	R05C01
Tumor	6285633050	R06C01
Tumor	6285633050	R01C02
Tumor	6285633050	R02C02
Tumor	6285633050	R03C02
Tumor	6285633050	R04C02
Tumor	6285633050	R05C02
Tumor	6285633050	R06C02
Tumor	6285633062	R01C01
Tumor	7786923093	R03C02
Tumor	7786923093	R05C02
Tumor	7786923093	R02C02
Tumor	7786923102	R02C01
Tumor	7786923102	R01C01
Tumor	7786923102	R03C01
Tumor	7786923102	R04C01
Tumor	7786923102	R05C01
Tumor	7786923093	R06C02
Tumor	7786923093	R04C02
Tumor	8795194038	R01C01
Tumor	8795194038	R02C01
Tumor	8795194038	R03C01
Tumor	8795194038	R04C01
Tumor	8795194038	R05C01
Tumor	8795194038	R06C01
Tumor	8795194038	R01C02
Tumor	8795194038	R02C02
Tumor	8795194038	R03C02
Tumor	8795194085	R05C01
Tumor	8795194085	R06C01
Tumor	8795194085	R01C02
Tumor	8795194085	R02C02
Tumor	8795194085	R03C02
Tumor	8795194085	R04C02
Tumor	8795194085	R05C02
Tumor	8795194085	R06C02
Tumor	8795194086	R01C01
Tumor	8795194086	R02C01
Tumor	8795194086	R03C01
Tumor	8795194086	R05C01
Tumor	8795194086	R06C01
Tumor	8795194086	R03C02
Tumor	9422491152	R06C01
Tumor	9422491152	R01C02
Tumor	9422491152	R03C02
Tumor	9422491152	R04C02
Tumor	9422491152	R05C02
Tumor	9422491152	R06C02
Tumor	9422491159	R01C01
Tumor	9422491159	R02C01
Tumor	9422491159	R03C01
Tumor	9422491159	R05C01
Tumor	9422491159	R06C01
Tumor	9422491159	R01C02
Tumor	9422491159	R02C02
Tumor	9422491159	R03C02
Tumor	9422493021	R05C02
Tumor	9422493022	R03C01
Tumor	9422493022	R04C01
Tumor	9422493022	R06C01
Tumor	9422493022	R01C02
Tumor	9482801040	R01C01
Tumor	9482801040	R02C01
Tumor	9482801040	R04C01
Tumor	9482801040	R05C01
Tumor	9482801040	R01C02
Tumor	9482801040	R02C02
Tumor	9482801040	R03C02
Tumor	9482801040	R04C02
Tumor	9482801040	R05C02
Tumor	9482801040	R06C02
Tumor	9721366028	R03C01
Tumor	9721366028	R05C01
Tumor	9721366028	R06C01
Tumor	9721366028	R01C02
Tumor	9721366028	R02C02
Tumor	9721366028	R03C02
Tumor	9721366028	R04C02
Tumor	9721366028	R06C02
Tumor	9806233125	R02C02
Tumor	9806233125	R03C02
Tumor	9806233125	R04C02
Tumor	9806233125	R05C02
Tumor	9806233125	R06C02
Tumor	9829118148	R02C01
Tumor	9829118148	R04C01
Tumor	9829118148	R05C01
Tumor	9829118148	R06C01
Tumor	9829118148	R01C02
Tumor	9829118148	R02C02
Tumor	9829118148	R03C02
Tumor	9829118148	R04C02
Tumor	9829118148	R05C02
Tumor	9829119007	R01C01
Tumor	9828653018	R06C02
Tumor	9828653028	R01C01
Tumor	9828653028	R02C01
Tumor	9828653028	R03C01
Tumor	9828653028	R05C01
Tumor	9828653028	R06C01
Tumor	9828653028	R02C02
Tumor	9828653028	R05C02
Tumor	9828653028	R06C02
Tumor	9828653044	R01C01
Tumor	9828653044	R02C01
Tumor	9828653044	R03C01
Tumor	9993943046	R01C01
Tumor	9993943046	R02C01
Tumor	9993943046	R03C01
Tumor	9993943046	R04C01
Tumor	9993943046	R05C01
Tumor	9993943046	R06C01
Tumor	9993943046	R01C02
Tumor	9993943046	R03C02
Tumor	9993943046	R04C02
Tumor	9993943046	R05C02
Tumor	9993943046	R06C02
Tumor	9993943047	R01C01
Tumor	9993943047	R02C01
Tumor	9993943047	R04C01
Tumor	9993943047	R05C01
Tumor	9993943047	R01C02
Tumor	9993943047	R02C02
Tumor	9993943047	R04C02
Tumor	9993943047	R05C02
Tumor	9993943049	R02C01
Tumor	9993943049	R03C01
Tumor	9993943049	R04C01
Tumor	9993943049	R06C01
Tumor	9993943049	R01C02
Tumor	9993943049	R02C02
Tumor	9993943049	R03C02
Tumor	9993943049	R05C02
Tumor	9993943049	R06C02
Tumor	9993943059	R02C01
Tumor	9993943059	R03C01
Tumor	9993943059	R04C01
Tumor	8795194086	R04C01
Tumor	8795194086	R02C02
Tumor	9422491152	R02C02
Tumor	9422491159	R04C01
Tumor	9422493021	R04C02
Tumor	9422493022	R01C01
Tumor	9422493022	R05C01
Tumor	9482801040	R06C01
Tumor	9721366028	R05C02
Tumor	9829118148	R03C01
Tumor	9828653028	R01C02
Tumor	9828653028	R03C02
Tumor	9761749160	R05C01
Tumor	9993943046	R02C02
Tumor	9993943047	R03C01
Tumor	9993943047	R06C01
Tumor	9993943047	R03C02
Tumor	9993943049	R01C01
Tumor	9993943049	R05C01
Tumor	9422493021	R06C02
Tumor	9422493022	R02C01
Tumor	9721366028	R02C01
Tumor	9829118148	R01C01
Tumor	9829118148	R06C02
Tumor	9828653028	R04C01
Tumor	9993943049	R04C02
Tumor	9993943059	R01C01

## Sheet: Brain (Test)
Sample_Type	Sentrix_ID	Sentrix_Position
Tumor	6042316122	R05C01
Tumor	6042316079	R02C01
Tumor	6042316079	R05C01
Tumor	6042316079	R06C01
Tumor	6042316060	R05C01
Tumor	6042316060	R03C02
Tumor	6164655047	R02C01
Tumor	6164655051	R06C01
Tumor	6164655052	R06C01
Tumor	6164655052	R01C02
Tumor	6285609049	R03C02
Tumor	6285609049	R04C02
Tumor	6285609053	R03C01
Tumor	6929689007	R06C02
Tumor	6285633068	R06C01
Tumor	6285633068	R02C02
Tumor	6285633068	R06C02
Tumor	6929806068	R03C01
Tumor	6929806068	R03C02
Tumor	7310440001	R04C01
Tumor	7310440001	R06C01
Tumor	7310440001	R04C02
Tumor	6285633003	R05C01
Tumor	6285633003	R03C02
Tumor	6285633005	R02C01
Tumor	6285633005	R05C01
Tumor	6285633005	R02C02
Tumor	6285633005	R05C02
Tumor	6285633006	R02C01
Tumor	6285633006	R05C01
Tumor	6285633006	R06C01
Tumor	6285633006	R01C02
Tumor	6285633006	R02C02
Tumor	6285633006	R03C02
Tumor	6285633006	R05C02
Tumor	8784241039	R02C01
Tumor	8784241056	R03C01
Tumor	8784241056	R04C01
Tumor	8784241056	R06C02
Tumor	8784241059	R01C01
Tumor	8784241059	R05C01
Tumor	8795194078	R04C01
Tumor	9285451132	R01C02
Tumor	9285451132	R05C02
Tumor	9305216110	R05C01
Tumor	9305216110	R06C01
Tumor	9305216110	R04C02
Tumor	9305216114	R02C01
Tumor	9296931021	R01C01
Tumor	9296931021	R03C01
Tumor	9296931022	R02C02
Tumor	9283265074	R01C01
Tumor	9283265074	R02C01
Tumor	9283265074	R06C01
Tumor	9283265074	R02C02
Tumor	9283265074	R04C02
Tumor	9297949031	R03C02
Tumor	9297949047	R04C01
Tumor	9297949063	R01C02
Tumor	9297949063	R06C02
Tumor	9297949111	R02C01
Tumor	9297949111	R02C02
Tumor	9297949111	R03C02
Tumor	9297949122	R02C01
Tumor	9297949125	R06C01
Tumor	9297949125	R04C02
Tumor	9422491068	R04C02
Tumor	9422491144	R01C01
Tumor	9422491144	R02C01
Tumor	9422491144	R03C01
Tumor	9422491154	R05C01
Tumor	9426020011	R03C01
Tumor	9426020011	R03C02
Tumor	9426020011	R04C02
Tumor	9426020012	R03C01
Tumor	9426020034	R06C02
Tumor	9426020035	R01C02
Tumor	9482801006	R06C01
Tumor	9482801006	R04C02
Tumor	9482801006	R06C02
Tumor	9701417105	R02C01
Tumor	9701417105	R06C02
Tumor	9701417108	R04C02
Tumor	9701417179	R04C01
Tumor	9701417180	R03C02
Tumor	9701417180	R04C02
Tumor	9482801006	R02C01
Tumor	9970497093	R03C02
Tumor	9970497093	R04C02
Tumor	9970497093	R05C02
Tumor	6042316122	R01C02
Tumor	6042316122	R03C02
Tumor	6042316079	R01C01
Tumor	6042316079	R06C02
Tumor	6042316060	R02C01
Tumor	6042316060	R04C02
Tumor	6164655047	R05C01
Tumor	6164655051	R05C01
Tumor	6164655051	R02C02
Tumor	6164655051	R04C02
Tumor	6164655051	R05C02
Tumor	6164655052	R01C01
Tumor	6164655052	R03C01
Tumor	6164655052	R05C01
Tumor	6285609049	R02C01
Tumor	6285609053	R04C01
Tumor	6285633067	R05C02
Tumor	6285633067	R06C02
Tumor	6929806068	R02C01
Tumor	6929806068	R04C01
Tumor	6929806068	R02C02
Tumor	6285633003	R04C01
Tumor	6285633003	R04C02
Tumor	6285633003	R06C02
Tumor	6285633005	R03C01
Tumor	6285633005	R01C02
Tumor	6285633006	R06C02
Tumor	6285633019	R01C01
Tumor	8784241041	R06C01
Tumor	8784241056	R02C01
Tumor	8784241056	R03C02
Tumor	8795194078	R02C02
Tumor	9285451132	R03C01
Tumor	9305216114	R03C02
Tumor	9296931021	R04C02
Tumor	9283265074	R01C02
Tumor	9297949047	R02C01
Tumor	9297949063	R04C01
Tumor	9297949063	R03C02
Tumor	9297949111	R03C01
Tumor	9297949111	R04C01
Tumor	9297949122	R01C02
Tumor	9297949122	R02C02
Tumor	9297949125	R05C01
Tumor	9422491076	R03C02
Tumor	9422491076	R06C02
Tumor	9426020011	R05C02
Tumor	9426020012	R01C02
Tumor	9426020029	R06C01
Tumor	9426020029	R01C02
Tumor	9426020034	R01C01
Tumor	9426020034	R02C01
Tumor	9426020035	R02C01
Tumor	9426020035	R05C02
Tumor	9482801006	R05C02
Tumor	9630789235	R04C02
Tumor	9701417105	R01C01
Tumor	9701417179	R05C02
Tumor	9701417180	R02C01
Tumor	6042316122	R02C02
Tumor	6042316122	R06C02
Tumor	6042316079	R01C02
Tumor	6042316079	R05C02
Tumor	6042316060	R03C01
Tumor	6042316060	R01C02
Tumor	6164655047	R04C01
Tumor	6164655047	R06C01
Tumor	6164655047	R02C02
Tumor	6164655047	R03C02
Tumor	6164655047	R04C02
Tumor	6164655047	R06C02
Tumor	6164655051	R02C01
Tumor	6164655051	R03C01
Tumor	6164655051	R01C02
Tumor	6164655051	R03C02
Tumor	6164655052	R04C01
Tumor	6285609049	R03C01
Tumor	6285609049	R05C01
Tumor	6285609049	R05C02
Tumor	6285609053	R05C01
Tumor	6285609053	R03C02
Tumor	6285609053	R04C02
Tumor	6929689007	R03C02
Tumor	6929689007	R05C01
Tumor	6285633067	R03C01
Tumor	6285633067	R04C01
Tumor	6285633067	R04C02
Tumor	6285633068	R02C01
Tumor	6285633068	R03C01
Tumor	6285633068	R01C02
Tumor	6285633068	R05C02
Tumor	6285633075	R02C01
Tumor	6285633075	R01C02
Tumor	6285633075	R02C02
Tumor	7310440001	R01C01
Tumor	7310440001	R03C01
Tumor	6285633005	R01C01
Tumor	6285633005	R03C02
Tumor	6285633005	R06C02
Tumor	8784241039	R06C01
Tumor	8784241039	R03C02
Tumor	8784241039	R06C02
Tumor	8784241041	R02C01
Tumor	8784241041	R03C01
Tumor	8784241041	R04C01
Tumor	8784241041	R02C02
Tumor	8784241056	R01C01
Tumor	8784241056	R06C01
Tumor	8784241056	R01C02
Tumor	8784241056	R02C02
Tumor	8784241059	R03C01
Tumor	8795194078	R02C01
Tumor	8795194078	R05C01
Tumor	9283265144	R06C02
Tumor	9285451132	R02C01
Tumor	9285451132	R05C01
Tumor	9285451132	R02C02
Tumor	9285451158	R01C01
Tumor	9305216110	R02C02
Tumor	9305216114	R01C01
Tumor	9305216114	R01C02
Tumor	9305216114	R02C02
Tumor	9305216114	R04C02
Tumor	9305216132	R01C01
Tumor	9305216132	R04C01
Tumor	9296931021	R05C01
Tumor	9296931021	R01C02
Tumor	9296931022	R05C01
Tumor	9296931022	R01C02
Tumor	9283265074	R04C01
Tumor	9283265074	R05C01
Tumor	9283265074	R06C02
Tumor	9297949031	R05C02
Tumor	9297949047	R05C01
Tumor	9297949047	R05C02
Tumor	9297949063	R02C01
Tumor	9297949063	R03C01
Tumor	9297949063	R05C01
Tumor	9297949063	R06C01
Tumor	9297949111	R06C01
Tumor	9297949111	R01C02
Tumor	9297949111	R06C02
Tumor	9297949122	R03C02
Tumor	9297949125	R03C01
Tumor	9297949125	R02C02
Tumor	9297949125	R03C02
Tumor	9422491068	R03C02
Tumor	9422491068	R05C02
Tumor	9422491068	R06C02
Tumor	9422491076	R05C01
Tumor	9422491076	R01C02
Tumor	9422491144	R03C02
Tumor	9422491154	R01C01
Tumor	9422491154	R02C01
Tumor	9422491154	R04C01
Tumor	9426020011	R02C01
Tumor	9426020011	R04C01
Tumor	9682764012	R06C02
Tumor	9426020011	R06C01
Tumor	9426020011	R01C02
Tumor	9426020011	R02C02
Tumor	9426020012	R01C01
Tumor	9426020012	R04C01
Tumor	9426020012	R04C02
Tumor	9426020012	R05C02
Tumor	9426020029	R02C01
Tumor	9426020029	R04C01
Tumor	9426020029	R05C01
Tumor	9426020029	R02C02
Tumor	9426020029	R03C02
Tumor	9426020029	R04C02
Tumor	9426020029	R05C02
Tumor	9426020029	R06C02
Tumor	9426020034	R03C01
Tumor	9426020034	R05C01
Tumor	9426020035	R06C01
Tumor	9701417105	R03C02
Tumor	9701417105	R04C02
Tumor	9701417108	R02C01
Tumor	9701417108	R05C01
Tumor	9701417108	R06C01
Tumor	9701417108	R01C02
Tumor	9701417108	R02C02
Tumor	9701417108	R05C02
Tumor	9701417179	R02C01
Tumor	9701417179	R01C02
Tumor	9701417179	R04C02
Tumor	9701417180	R03C01
Tumor	9701417180	R06C01
Tumor	9701417180	R05C02
Tumor	6042316122	R04C02
Tumor	6042316122	R05C02
Tumor	6042316079	R03C02
Tumor	6042316079	R04C02
Tumor	6042316060	R01C01
Tumor	6042316060	R02C02
Tumor	6164655047	R03C01
Tumor	6164655047	R01C02
Tumor	6164655051	R04C01
Tumor	6164655052	R02C01
Tumor	6285609049	R01C01
Tumor	6285609049	R04C01
Tumor	6929689007	R02C02
Tumor	6929689007	R04C01
Tumor	6285633061	R04C02
Tumor	6285633061	R05C02
Tumor	6285633061	R06C02
Tumor	6285633067	R02C01
Tumor	6285633067	R01C02
Tumor	6285633067	R03C02
Tumor	6285633068	R04C01
Tumor	6285633068	R03C02
Tumor	6285633075	R01C01
Tumor	6285633075	R05C01
Tumor	6285633075	R03C02
Tumor	6929806068	R01C02
Tumor	6929806068	R04C02
Tumor	6929806068	R05C02
Tumor	7310440001	R05C01
Tumor	7310440001	R01C02
Tumor	7310440001	R06C02
Tumor	7310440061	R01C01
Tumor	6285633003	R03C01
Tumor	6285633003	R02C02
Tumor	6285633006	R01C01
Tumor	6285633006	R03C01
Tumor	6285633006	R04C02
Tumor	8784241039	R01C01
Tumor	8784241039	R04C02
Tumor	8784241039	R05C02
Tumor	8784241041	R01C01
Tumor	8784241041	R03C02
Tumor	8784241041	R06C02
Tumor	8784241056	R05C01
Tumor	8784241056	R04C02
Tumor	8784241056	R05C02
Tumor	8784241059	R02C01
Tumor	8784241059	R06C01
Tumor	8795194078	R04C02
Tumor	9285451132	R06C01
Tumor	9305216110	R01C02
Tumor	9305216110	R06C02
Tumor	9305216114	R03C01
Tumor	9305216114	R05C02
Tumor	9305216132	R02C01
Tumor	9296931023	R06C01
Tumor	9296931021	R04C01
Tumor	9296931021	R06C01
Tumor	9296931021	R05C02
Tumor	9296931022	R01C01
Tumor	9296931022	R02C01
Tumor	9296931022	R06C01
Tumor	9296931022	R04C02
Tumor	9296931022	R06C02
Tumor	9296931023	R02C01
Tumor	9283265074	R03C02
Tumor	9283265074	R05C02
Tumor	9297949047	R03C02
Tumor	9297949111	R01C01
Tumor	9297949111	R05C02
Tumor	9297949122	R04C01
Tumor	9297949125	R02C01
Tumor	9297949125	R04C01
Tumor	9297949125	R01C02
Tumor	9422491068	R04C01
Tumor	9422491068	R05C01
Tumor	9422491068	R01C02
Tumor	9422491068	R02C02
Tumor	9422491076	R02C01
Tumor	9422491076	R04C01
Tumor	9422491076	R06C01
Tumor	9422491076	R02C02
Tumor	9422491076	R04C02
Tumor	9422491076	R05C02
Tumor	9422491144	R05C01
Tumor	9422491144	R06C01
Tumor	9422491144	R01C02
Tumor	9422491144	R02C02
Tumor	9422491144	R06C02
Tumor	9426020012	R05C01
Tumor	9426020034	R04C01
Tumor	9426020034	R02C02
Tumor	9426020034	R04C02
Tumor	9426020034	R05C02
Tumor	9426020035	R02C02
Tumor	9426020035	R03C02
Tumor	9426020035	R06C02
Tumor	9482801006	R01C02
Tumor	9482801006	R02C02
Tumor	9482801006	R03C02
Tumor	9630789235	R05C02
Tumor	9701417105	R03C01
Tumor	9701417105	R06C01
Tumor	9701417105	R01C02
Tumor	9701417105	R02C02
Tumor	9701417179	R06C01
Tumor	9701417179	R02C02
Tumor	9701417179	R03C02
Tumor	9701417180	R01C01
Tumor	9701417180	R04C01
Tumor	9701417180	R01C02
Tumor	9482801006	R01C01
Tumor	9482801006	R03C01
Tumor	9761749133	R06C02
Tumor	6042316079	R03C01
Tumor	6164655047	R01C01
Tumor	6164655051	R01C01
Tumor	6285609049	R02C02
Tumor	6929689007	R04C02
Tumor	6285633061	R02C02
Tumor	6285633061	R03C02
Tumor	6285633067	R01C01
Tumor	6285633067	R05C01
Tumor	6285633067	R02C02
Tumor	6285633068	R04C02
Tumor	6285633075	R05C02
Tumor	6929806068	R06C01
Tumor	7310440001	R02C01
Tumor	7310440001	R03C02
Tumor	7310440061	R02C01
Tumor	6285633003	R01C02
Tumor	6285633003	R05C02
Tumor	6285633005	R06C01
Tumor	6285633005	R04C02
Tumor	6285633006	R04C01
Tumor	8784241039	R05C01
Tumor	8784241039	R01C02
Tumor	8784241039	R02C02
Tumor	8784241041	R05C01
Tumor	8784241041	R04C02
Tumor	8784241041	R05C02
Tumor	8784241059	R04C01
Tumor	8795194078	R01C01
Tumor	8795194078	R06C01
Tumor	8795194078	R01C02
Tumor	8795194078	R03C02
Tumor	9285451132	R03C02
Tumor	9305216110	R03C02
Tumor	9305216114	R05C01
Tumor	9296931023	R04C01
Tumor	9296931023	R05C01
Tumor	9296931021	R02C01
Tumor	9296931021	R03C02
Tumor	9296931021	R06C02
Tumor	9296931022	R04C01
Tumor	9296931022	R03C02
Tumor	9296931022	R05C02
Tumor	9296931023	R01C01
Tumor	9297949031	R04C02
Tumor	9297949031	R06C02
Tumor	9297949047	R01C01
Tumor	9297949047	R03C01
Tumor	9297949063	R02C02
Tumor	9297949111	R04C02
Tumor	9297949122	R01C01
Tumor	9297949122	R03C01
Tumor	9297949122	R06C01
Tumor	9297949122	R06C02
Tumor	9422491068	R01C01
Tumor	9422491068	R02C01
Tumor	9422491068	R03C01
Tumor	9422491076	R01C01
Tumor	9422491144	R04C02
Tumor	9422491144	R05C02
Tumor	9426020011	R06C02
Tumor	9426020012	R02C01
Tumor	9426020012	R06C01
Tumor	9426020012	R02C02
Tumor	9426020012	R03C02
Tumor	9426020012	R06C02
Tumor	9426020029	R01C01
Tumor	9426020034	R03C02
Tumor	9630789235	R06C02
Tumor	9701417108	R06C02
Tumor	9701417179	R03C01
Tumor	9701417179	R05C01
Tumor	9701417179	R06C02
Tumor	9701417180	R05C01
Tumor	9970497093	R06C02
Tumor	6164655051	R06C02
Tumor	6285609045	R06C02
Tumor	6285609049	R06C02
Tumor	6285633067	R06C01
Tumor	6285633068	R01C01
Tumor	6285633068	R05C01
Tumor	6285633075	R03C01
Tumor	6285633075	R04C01
Tumor	6285633075	R06C01
Tumor	6929806068	R01C01
Tumor	6929806068	R05C01
Tumor	7310440001	R02C02
Tumor	6285633003	R01C01
Tumor	6285633003	R06C01
Tumor	6285633005	R04C01
Tumor	8784241039	R04C01
Tumor	8784241041	R01C02
Tumor	8795194078	R03C01
Tumor	9285451132	R01C01
Tumor	9285451132	R04C01
Tumor	9285451132	R04C02
Tumor	9285451132	R06C02
Tumor	9285451158	R02C01
Tumor	9305216110	R05C02
Tumor	9305216114	R04C01
Tumor	9305216114	R06C01
Tumor	9305216114	R06C02
Tumor	9305216132	R03C01
Tumor	9296931021	R02C02
Tumor	9283265074	R03C01
Tumor	9297949047	R06C01
Tumor	9297949047	R01C02
Tumor	9297949047	R02C02
Tumor	9297949047	R04C02
Tumor	9297949047	R06C02
Tumor	9297949063	R01C01
Tumor	9297949063	R04C02
Tumor	9297949063	R05C02
Tumor	9297949111	R05C01
Tumor	9297949122	R05C01
Tumor	9297949122	R04C02
Tumor	9297949122	R05C02
Tumor	9297949125	R01C01
Tumor	9422491076	R03C01
Tumor	9422491144	R04C01
Tumor	9422491154	R03C01
Tumor	9426020029	R03C01
Tumor	9426020034	R06C01
Tumor	9426020035	R01C01
Tumor	9426020035	R03C01
Tumor	9426020035	R04C01
Tumor	9426020035	R05C01
Tumor	9426020035	R04C02
Tumor	9701417105	R04C01
Tumor	9701417105	R05C01
Tumor	9701417105	R05C02
Tumor	9701417108	R01C01
Tumor	9701417108	R03C01
Tumor	9701417108	R04C01
Tumor	9701417108	R03C02
Tumor	9701417179	R01C01
Tumor	9701417180	R06C02
Tumor	9482801006	R04C01
Tumor	9934987148	R05C02
Tumor	9296931023	R03C01

## Sheet: Liver (Test)
Sample_Type	Sentrix_ID	Sentrix_Position
Normal	6929671129	R04C01
Normal	6929671134	R03C01
Normal	6929671129	R03C02
Normal	6929671129	R04C02
Normal	6285650090	R06C01
Normal	6285650090	R02C02
Normal	6285650090	R05C02
Normal	6285650111	R02C01
Normal	6285650111	R06C01
Normal	6285650111	R03C02
Normal	6929718042	R01C01
Normal	6929718042	R03C01
Normal	7796806009	R01C02
Normal	7796806009	R05C02
Tumor	9828653052	R06C02
Tumor	9422493013	R03C01
Tumor	9422493013	R04C01
Tumor	9426021127	R01C01
Tumor	9426021127	R02C01
Tumor	9426021127	R03C01
Tumor	9426021127	R04C01
Tumor	9426021127	R05C01
Tumor	9426021127	R06C01
Tumor	9426021127	R01C02
Tumor	9426021127	R03C02
Tumor	9426021127	R04C02
Tumor	9426021127	R05C02
Tumor	9721366037	R01C01
Tumor	9721366037	R02C01
Tumor	9721366037	R03C01
Tumor	9721366037	R04C01
Tumor	9721366037	R05C01
Tumor	9721366037	R06C01
Tumor	9721366037	R01C02
Tumor	9721366037	R02C02
Tumor	9721366037	R03C02
Tumor	9721366037	R04C02
Tumor	9721366037	R05C02
Tumor	9721366037	R06C02
Tumor	9721366044	R01C01
Tumor	9721366044	R02C01
Tumor	9721366044	R03C01
Tumor	9721366044	R04C01
Tumor	9721366044	R05C01
Tumor	9721366044	R01C02
Tumor	9721366044	R02C02
Tumor	9721366044	R03C02
Tumor	9721366044	R04C02
Tumor	9721366044	R05C02
Tumor	9721366044	R06C02
Tumor	9721366062	R01C01
Tumor	9721366062	R02C01
Tumor	9721366062	R03C01
Tumor	9721366062	R04C01
Tumor	9721366062	R05C01
Tumor	9721366062	R06C01
Tumor	9721366062	R01C02
Tumor	9721366062	R03C02
Tumor	9721366062	R04C02
Tumor	9721366062	R05C02
Tumor	9704031058	R05C02
Tumor	9704031058	R06C02
Tumor	9704031081	R01C01
Tumor	9704031081	R02C01
Tumor	9704031081	R03C01
Tumor	9704031081	R04C01
Tumor	9704031081	R05C01
Tumor	9704031081	R06C01
Tumor	9761749160	R02C01
Tumor	9704031081	R02C02
Tumor	9704031081	R03C02
Tumor	9704031081	R04C02
Tumor	9704031081	R05C02
Tumor	9704031081	R06C02
Tumor	9704031124	R01C01
Tumor	9704031124	R03C01
Tumor	9704031124	R05C01
Tumor	9934625049	R06C02
Tumor	9934987023	R01C01
Tumor	9934987023	R03C01
Tumor	9934987023	R04C01
Tumor	9934987023	R05C01
Tumor	9934987023	R06C01
Tumor	9934987023	R01C02
Tumor	9934987023	R03C02
Tumor	9934987023	R04C02
Tumor	9934987023	R05C02
Tumor	9934987023	R06C02
Tumor	9934987028	R01C01
Tumor	9934987028	R03C01
Tumor	9934987028	R04C01
Tumor	9934987028	R05C01
Tumor	9934987028	R06C01
Tumor	9934987028	R01C02
Tumor	9934987028	R02C02
Tumor	9934987028	R03C02
Tumor	9934987028	R04C02
Tumor	9934987028	R05C02
Tumor	9934987028	R06C02
Tumor	9934987122	R01C01
Tumor	9934987122	R02C01
Tumor	9934987122	R03C01
Tumor	9934987122	R04C01
Tumor	9934987122	R05C01
Tumor	9934987122	R01C02
Tumor	9934987122	R02C02
Tumor	9934987122	R03C02
Tumor	9934987122	R04C02
Tumor	9934987122	R05C02
Tumor	9934987122	R06C02
Tumor	9721366062	R02C02
Tumor	9704031124	R02C01
Tumor	9934987122	R06C01
Tumor	9934987023	R02C01

## Sheet: Colorectal (Test)
Sample_Type	Sentrix_ID	Sentrix_Position
Normal	5775041065	R02C02
Normal	5775041065	R04C02
Normal	5775041084	R03C02
Normal	5775041084	R05C02
Normal	5775041084	R06C02
Normal	5775041088	R04C01
Normal	5775041088	R02C02
Normal	5775041007	R01C02
Normal	5775041068	R01C01
Normal	5775041068	R02C01
Normal	5775041068	R03C01
Normal	5775041068	R04C01
Normal	5775041068	R05C01
Normal	5775041068	R06C01
Normal	5775041068	R01C02
Normal	5775041068	R02C02
Normal	5775041068	R03C02
Normal	6042308165	R02C01
Normal	6042308165	R04C01
Normal	6042308165	R05C01
Normal	6042308165	R04C02
Normal	6042308165	R06C02
Normal	6042308159	R01C01
Normal	6042308159	R02C01
Normal	6042308159	R02C02
Normal	6042316015	R05C01
Normal	6042316015	R01C02
Normal	6042316015	R05C02
Normal	6042316015	R06C02
Normal	6042316001	R02C01
Normal	6042316001	R03C01
Normal	6042316001	R05C02
Normal	6042316011	R03C01
Normal	6057825035	R06C02
Normal	6057825020	R04C01
Normal	6057825028	R03C02
Normal	6057825028	R04C02
Normal	6057825002	R01C02
Tumor	5775041065	R01C01
Tumor	5775041065	R02C01
Tumor	5775041065	R03C01
Tumor	5775041065	R04C01
Tumor	5775041065	R05C01
Tumor	5775041065	R06C01
Tumor	5775041065	R01C02
Tumor	5775041065	R03C02
Tumor	5775041065	R05C02
Tumor	5775041065	R06C02
Tumor	5775041084	R01C01
Tumor	5775041084	R04C01
Tumor	5775041084	R05C01
Tumor	5775041084	R06C01
Tumor	5775041084	R01C02
Tumor	5775041084	R02C02
Tumor	5775041088	R01C01
Tumor	5775041088	R02C01
Tumor	5775041088	R03C01
Tumor	5775041088	R05C01
Tumor	5775041088	R06C01
Tumor	5775041088	R01C02
Tumor	5775041088	R03C02
Tumor	5775041088	R04C02
Tumor	5775041088	R05C02
Tumor	5775041088	R06C02
Tumor	5775041007	R01C01
Tumor	5775041007	R02C01
Tumor	5775041007	R03C01
Tumor	5775041007	R04C01
Tumor	5775041007	R05C01
Tumor	5775041007	R06C01
Tumor	6042308165	R01C01
Tumor	6042308165	R06C01
Tumor	6042308165	R01C02
Tumor	6042308165	R02C02
Tumor	6042308165	R03C02
Tumor	6042308165	R05C02
Tumor	6042308159	R04C01
Tumor	6042308159	R06C01
Tumor	6042308159	R01C02
Tumor	6042308159	R04C02
Tumor	6042308159	R05C02
Tumor	6042308159	R06C02
Tumor	6042308158	R01C01
Tumor	6042308158	R02C01
Tumor	6042308158	R04C01
Tumor	6042308158	R06C01
Tumor	6042308158	R01C02
Tumor	6042308158	R03C02
Tumor	6042308158	R04C02
Tumor	6042308158	R05C02
Tumor	6042308158	R06C02
Tumor	6042316015	R01C01
Tumor	6042316015	R02C01
Tumor	6042316015	R03C01
Tumor	6042316015	R04C01
Tumor	6042316015	R06C01
Tumor	6042316015	R02C02
Tumor	6042316015	R03C02
Tumor	6042316015	R04C02
Tumor	6042316001	R01C01
Tumor	6042316001	R04C01
Tumor	6042316001	R05C01
Tumor	6042316001	R06C01
Tumor	6042316001	R02C02
Tumor	6042316001	R03C02
Tumor	6042316001	R04C02
Tumor	6042316001	R06C02
Tumor	6042316011	R01C01
Tumor	6042316011	R02C01
Tumor	6042316011	R04C01
Tumor	6042316011	R05C01
Tumor	6042316011	R06C01
Tumor	6042316010	R04C02
Tumor	6042316010	R05C02
Tumor	6042316010	R06C02
Tumor	6042316008	R01C01
Tumor	6042316008	R02C01
Tumor	6042316008	R03C01
Tumor	6042316008	R04C01
Tumor	6042316008	R05C01
Tumor	6042316008	R06C01
Tumor	6042316008	R01C02
Tumor	6057825035	R04C02
Tumor	6057825035	R05C02
Tumor	6057825020	R01C01
Tumor	6057825020	R02C01
Tumor	6057825020	R03C01
Tumor	6057825020	R05C01
Tumor	6057825020	R06C01
Tumor	6057825020	R01C02
Tumor	6057825020	R02C02
Tumor	6057825020	R03C02
Tumor	6057825020	R04C02
Tumor	6057825020	R05C02
Tumor	6057825020	R06C02
Tumor	6057825028	R01C01
Tumor	6057825028	R02C01
Tumor	6057825028	R03C01
Tumor	6057825028	R04C01
Tumor	6057825028	R05C01
Tumor	6057825028	R06C01
Tumor	6057825028	R01C02
Tumor	6057825028	R02C02
Tumor	6057825028	R05C02
Tumor	6057825028	R06C02
Tumor	6057825002	R01C01
Tumor	6057825002	R02C01
Tumor	6057825002	R03C01
Tumor	6057825002	R04C01
Tumor	6057825002	R05C01
Tumor	6057825002	R03C02
Tumor	6264509087	R06C02
Tumor	6264509018	R06C02
Tumor	6264509087	R03C02
Tumor	6264509018	R05C02
Tumor	6264509127	R01C01
Tumor	6264509127	R06C01
Tumor	6264509087	R04C02
Tumor	6264509127	R02C01
Tumor	6264509127	R03C01
Tumor	6264509018	R04C02
Tumor	6264509018	R02C02
Tumor	6264509018	R06C01
Tumor	6264509087	R01C01
Tumor	6264509087	R04C01
Tumor	6264509087	R02C01
Tumor	6264509087	R01C02
Tumor	6264509018	R01C01
Tumor	6264509018	R03C02
Tumor	6264509087	R05C01
Tumor	6264509127	R04C01
Tumor	6264509087	R03C01
Tumor	6264509018	R05C01
Tumor	6264509018	R02C01
Tumor	6264496026	R06C02
Tumor	6285625076	R06C02
Tumor	6285625085	R04C01
Tumor	6285625085	R05C01
Tumor	6285625085	R06C01
Tumor	6285625085	R01C02
Tumor	6285625085	R05C02
Tumor	6285625085	R06C02
Tumor	6929671163	R04C01
Tumor	6285625011	R01C01
Tumor	6285625011	R02C01
Tumor	6285625011	R03C01
Tumor	6285625011	R04C01
Tumor	6285625011	R05C01
Tumor	6285625011	R06C01
Tumor	6285625011	R01C02
Tumor	6285625011	R05C02
Tumor	6285625037	R01C01
Tumor	6285625037	R02C01
Tumor	6285625037	R03C01
Tumor	6285625037	R04C01
Tumor	6285625037	R06C01
Tumor	6285625037	R01C02
Tumor	6285625037	R02C02
Tumor	6285625037	R03C02
Tumor	6285625037	R04C02
Tumor	6285625037	R05C02
Tumor	6285625037	R06C02
Tumor	6285625057	R01C01
Tumor	6285625057	R02C01
Tumor	6285625057	R03C01
Tumor	6285625057	R04C01
Tumor	6285625057	R05C01
Tumor	6285625057	R06C01
Tumor	6285625057	R01C02
Tumor	6285625057	R02C02
Tumor	6285625057	R04C02
Tumor	6285625068	R01C01
Tumor	6285625068	R03C01
Tumor	6285625068	R04C01
Tumor	6285625068	R05C01
Tumor	6285625068	R06C01
Tumor	6929671148	R02C01
Tumor	6929671148	R03C01
Tumor	6929671148	R04C01
Tumor	6929671148	R05C01
Tumor	6929671148	R06C01
Tumor	6929718053	R02C01
Tumor	6929718053	R03C01
Tumor	6929718053	R05C01
Tumor	6929718053	R06C01
Tumor	6929718053	R01C02
Tumor	6929718053	R02C02
Tumor	6929718053	R03C02
Tumor	6929718053	R04C02
Tumor	6929718053	R05C02
Tumor	6929718053	R06C02
Tumor	6929718054	R01C01
Tumor	6929718054	R02C01
Tumor	6929718054	R03C01
Tumor	6929718054	R04C01
Tumor	6929718054	R05C01
Tumor	6929718054	R01C02
Tumor	6929718054	R02C02
Tumor	6929718054	R03C02
Tumor	6929718054	R04C02
Tumor	6929718054	R05C02
Tumor	6929718054	R06C02
Tumor	6929718065	R01C01
Tumor	6929718065	R02C01
Tumor	6929718065	R04C01
Tumor	6929718065	R05C01
Tumor	6929718065	R06C01
Tumor	6929718065	R01C02
Tumor	6929718065	R02C02
Tumor	6929718065	R04C02
Tumor	6929718065	R05C02
Tumor	6929718065	R06C02
Tumor	6929718079	R01C01
Tumor	6929718079	R02C01
Tumor	6929718079	R03C01
Tumor	6929718079	R06C01
Tumor	6929718079	R01C02
Tumor	6929718079	R02C02
Tumor	6929718079	R03C02
Tumor	6929718079	R04C02
Tumor	6929718079	R05C02
Tumor	7796806109	R01C02
Tumor	7796806109	R03C02
Tumor	7796806109	R05C02
Tumor	6929671042	R03C02
Tumor	9305216015	R01C02
Tumor	9305216015	R02C02
Tumor	9305216012	R01C02
Tumor	9305216012	R02C02
Tumor	9305216012	R05C02
Tumor	9305216012	R06C02
Tumor	9305216015	R01C01
Tumor	9305216015	R02C01
Tumor	9305216012	R03C02
Tumor	9305216012	R04C02
Tumor	9305216015	R05C01
Tumor	9305216015	R06C01
Tumor	9305216015	R03C01
Tumor	9305216015	R04C01
Tumor	9296931073	R02C01
Tumor	9296931073	R03C01
Tumor	9296931073	R04C01
Tumor	9296931073	R06C01
Tumor	9296931073	R01C02
Tumor	9296931073	R02C02
Tumor	9296931073	R03C02
Tumor	9296931073	R05C02
Tumor	9296931074	R01C01
Tumor	9296931074	R03C01
Tumor	9296931074	R04C01
Tumor	9296931074	R05C01
Tumor	9702496157	R02C01
Tumor	9702496157	R03C01
Tumor	9702496157	R04C01
Tumor	9702496157	R05C01
Tumor	9702496157	R06C01
Tumor	9702496157	R01C02
Tumor	9702496157	R02C02
Tumor	9702496157	R03C02
Tumor	9702496157	R04C02
Tumor	9702496157	R06C02
Tumor	3999492115	R05C02
Tumor	3999492115	R06C02
Tumor	3999492120	R02C01
Tumor	3999492120	R03C01
Tumor	3999492120	R05C01
Tumor	3999492120	R01C02
Tumor	3999492120	R02C02
Tumor	3999492120	R03C02
Tumor	3999492120	R05C02
Tumor	3999492120	R06C02
Tumor	5775041084	R03C01
Tumor	5775041084	R04C02
Tumor	6042308165	R03C01
Tumor	6042308159	R03C01
Tumor	6042308158	R03C01
Tumor	6042308158	R05C01
Tumor	6042308158	R02C02
Tumor	6042316001	R01C02
Tumor	6042316008	R02C02
Tumor	6042316008	R03C02
Tumor	6057825002	R06C01
Tumor	6264509087	R05C02
Tumor	6264509018	R04C01
Tumor	6264509127	R05C01
Tumor	6264509087	R06C01
Tumor	6285625085	R01C01
Tumor	6285625085	R02C01
Tumor	6285625085	R03C01
Tumor	6285625085	R04C02
Tumor	6285625011	R02C02
Tumor	6285625011	R04C02
Tumor	6285625037	R05C01
Tumor	6285625068	R01C02
Tumor	6929718053	R01C01
Tumor	6929718053	R04C01
Tumor	6929718054	R06C01
Tumor	6929718065	R03C02
Tumor	6929718079	R04C01
Tumor	6929718079	R05C01
Tumor	6929718086	R01C02
Tumor	9305216015	R03C02
Tumor	9305216015	R04C02
Tumor	9305216015	R05C02
Tumor	9305216015	R06C02
Tumor	9296931073	R05C01
Tumor	9296931073	R04C02
Tumor	9296931074	R02C01
Tumor	9702496157	R05C02
Tumor	3999492120	R01C01
Tumor	3999492120	R04C01
Tumor	3999492120	R06C01

## Sheet: Breast (Test)
Sample_Type	Sentrix_ID	Sentrix_Position
Normal	6026818132	R02C01
Normal	6026818144	R06C01
Normal	6026818144	R01C02
Normal	6026818145	R03C01
Normal	6026818129	R04C01
Normal	6026818055	R02C01
Normal	6026818102	R03C02
Normal	6026818122	R01C02
Normal	6026818122	R05C02
Normal	6026818111	R01C01
Normal	6026818111	R06C01
Normal	6026818111	R04C02
Normal	6026818111	R05C02
Normal	6026818070	R01C01
Normal	6057833101	R02C01
Normal	6057833101	R06C02
Normal	6042316130	R04C01
Normal	6042316130	R02C02
Normal	6042316130	R04C02
Normal	6042316130	R06C02
Normal	6042316157	R02C01
Normal	6042316157	R04C01
Normal	6042316157	R06C01
Normal	6042316157	R04C02
Normal	6042316157	R06C02
Normal	6042324005	R03C01
Normal	6042324005	R04C02
Normal	6042324006	R03C01
Normal	6042324006	R04C01
Normal	6042324006	R05C02
Normal	6057833134	R03C02
Normal	6057833134	R04C02
Normal	6057833155	R06C02
Normal	6057833159	R05C02
Normal	6057833166	R01C01
Normal	6057833166	R03C01
Normal	6285633051	R02C01
Normal	6026818108	R03C02
Normal	6026818135	R04C02
Normal	6026818144	R05C02
Normal	6026818135	R05C02
Normal	6026818139	R01C02
Normal	6026818144	R06C02
Normal	6026818129	R01C01
Normal	6026818129	R03C02
Normal	6026818135	R05C01
Normal	6026818128	R06C01
Tumor	6057833159	R01C02
Tumor	6057833159	R03C02
Tumor	6057833159	R06C02
Tumor	6057833166	R02C01
Tumor	6057833166	R04C01
Tumor	6057833159	R02C02
Tumor	6057833166	R06C01
Tumor	6929718014	R05C02
Tumor	6929718030	R03C01
Tumor	6929718030	R04C01
Tumor	6929718030	R06C01
Tumor	6929718030	R01C02
Tumor	6929718030	R04C02
Tumor	6929718014	R04C02
Tumor	6929718030	R01C01
Tumor	6929718030	R02C01
Tumor	6929718030	R05C01
Tumor	6929718030	R02C02
Tumor	6929718030	R03C02
Tumor	6929718014	R06C02
Tumor	6929718036	R02C02
Tumor	6929718036	R03C02
Tumor	6929718043	R01C01
Tumor	6929718043	R01C02
Tumor	6929718043	R02C02
Tumor	6929718043	R03C02
Tumor	6929718036	R01C02
Tumor	6929718036	R04C02
Tumor	6929718036	R05C02
Tumor	6929718036	R06C02
Tumor	6929718043	R03C01
Tumor	6929718043	R04C01
Tumor	6929718043	R06C01
Tumor	6929718043	R05C02
Tumor	6929718043	R06C02
Tumor	6929718043	R05C01
Tumor	6929718043	R04C02
Tumor	7796806125	R06C01
Tumor	6285633051	R04C01
Tumor	6285633051	R06C01
Tumor	6285633051	R01C01
Tumor	6285633051	R03C01
Tumor	6285633051	R05C01
Tumor	6285633051	R01C02
Tumor	6285633051	R04C02
Tumor	6285633051	R05C02
Tumor	6285633051	R06C02
Tumor	7796806125	R03C02
Tumor	6285633051	R02C02
Tumor	6285633072	R02C01
Tumor	6285633072	R03C01
Tumor	6285633072	R04C01
Tumor	6285633072	R05C01
Tumor	6285633072	R06C01
Tumor	6285633072	R01C02
Tumor	6285633072	R02C02
Tumor	6285633072	R04C02
Tumor	6285633072	R03C02
Tumor	6285633072	R05C02
Tumor	7786923105	R02C02
Tumor	7786923105	R03C01
Tumor	7786923105	R03C02
Tumor	7786923105	R04C01
Tumor	7786923105	R04C02
Tumor	7786923105	R05C01
Tumor	7786923105	R05C02
Tumor	7786923102	R06C02
Tumor	7786923105	R01C01
Tumor	7786923105	R01C02
Tumor	7786923105	R02C01
Tumor	7796806125	R02C02
Tumor	7786923105	R06C02
Tumor	7796806103	R01C01
Tumor	7796806103	R02C01
Tumor	7796806103	R03C01
Tumor	7796806103	R05C01
Tumor	7796806103	R06C01
Tumor	7796806103	R01C02
Tumor	7796806103	R02C02
Tumor	7796806103	R03C02
Tumor	7796806103	R04C02
Tumor	7796806103	R05C02
Tumor	7796806103	R06C02
Tumor	7796806109	R01C01
Tumor	7796806109	R03C01
Tumor	7796806109	R05C01
Tumor	7796806109	R06C01
Tumor	7796806103	R04C01
Tumor	7796806109	R04C01
Tumor	7796806109	R02C01
Tumor	7796806032	R03C02
Tumor	7796806032	R06C02
Tumor	7796806055	R01C01
Tumor	7796806088	R06C01
Tumor	7796806032	R02C02
Tumor	7796806032	R04C02
Tumor	7796806032	R05C02
Tumor	7796806055	R02C01
Tumor	7796806055	R05C01
Tumor	7796806055	R04C01
Tumor	7796806088	R01C02
Tumor	7796806088	R04C02
Tumor	7796806088	R05C02
Tumor	7796806088	R06C02
Tumor	7796806090	R01C01
Tumor	7796806090	R02C01
Tumor	7796806090	R03C01
Tumor	7796806090	R04C01
Tumor	7796806090	R06C01
Tumor	7796806088	R03C02
Tumor	7796806090	R05C01
Tumor	7796806090	R01C02
Tumor	7796806090	R02C02
Tumor	7796806090	R03C02
Tumor	7796806088	R02C02
Tumor	8784241059	R05C02
Tumor	8784241071	R01C01
Tumor	8784241071	R03C01
Tumor	8784241071	R04C01
Tumor	8784241059	R01C02
Tumor	8784241059	R02C02
Tumor	8784241059	R04C02
Tumor	8784241059	R06C02
Tumor	8784241071	R02C01
Tumor	8784241071	R06C01
Tumor	8784241071	R01C02
Tumor	8784241071	R02C02
Tumor	8784241071	R03C02
Tumor	8784241071	R04C02
Tumor	8784241071	R05C01
Tumor	8784241036	R05C01
Tumor	8784241036	R03C02
Tumor	8784241046	R02C01
Tumor	8784241046	R06C01
Tumor	8784241046	R06C02
Tumor	8784241047	R01C01
Tumor	8784241036	R03C01
Tumor	8784241036	R04C01
Tumor	8784241036	R06C01
Tumor	8784241036	R01C02
Tumor	8784241036	R02C02
Tumor	8784241036	R04C02
Tumor	8784241036	R06C02
Tumor	8784241046	R01C01
Tumor	8784241046	R04C01
Tumor	8784241046	R02C02
Tumor	8784241046	R03C02
Tumor	8784241046	R05C02
Tumor	8784241046	R03C01
Tumor	8784241046	R05C01
Tumor	8784241036	R05C02
Tumor	8784241046	R01C02
Tumor	9305216132	R05C01
Tumor	9305216132	R01C02
Tumor	9305216132	R02C02
Tumor	9305216132	R03C02
Tumor	9305216132	R04C02
Tumor	9305216132	R05C02
Tumor	9305216132	R06C02
Tumor	9305216146	R01C01
Tumor	9305216146	R04C01
Tumor	9305216146	R06C01
Tumor	9305216146	R02C02
Tumor	9305216147	R01C01
Tumor	9305216147	R02C01
Tumor	9305216146	R02C01
Tumor	9305216146	R03C02
Tumor	9305216146	R04C02
Tumor	9305216146	R06C02
Tumor	9305216132	R06C01
Tumor	9305216146	R05C01
Tumor	9305216146	R01C02
Tumor	9305216146	R05C02
Tumor	9283265058	R06C02
Tumor	9283265077	R02C01
Tumor	9283265077	R05C01
Tumor	9283265077	R06C01
Tumor	9283265077	R01C02
Tumor	9283265077	R03C02
Tumor	9283265077	R04C02
Tumor	9283265077	R06C02
Tumor	9283265058	R04C02
Tumor	9283265058	R05C02
Tumor	9283265077	R01C01
Tumor	9283265077	R04C01
Tumor	9283265077	R02C02
Tumor	9283265077	R05C02
Tumor	9283265014	R01C01
Tumor	9283265014	R03C01
Tumor	9283265014	R05C01
Tumor	9283265014	R06C01
Tumor	9283265014	R03C02
Tumor	9283265014	R05C02
Tumor	9283265014	R06C02
Tumor	9283265014	R02C01
Tumor	9283265014	R04C01
Tumor	9283265014	R01C02
Tumor	9283265014	R02C02
Tumor	9283265014	R04C02
Tumor	9422492089	R01C02
Tumor	9422492089	R04C02
Tumor	9422492089	R06C02
Tumor	9422492113	R01C01
Tumor	9422492113	R02C01
Tumor	9422492113	R03C01
Tumor	9422492113	R05C01
Tumor	9422492089	R02C02
Tumor	9422492089	R05C02
Tumor	9422492113	R04C01
Tumor	9422492089	R03C02
Tumor	9422492113	R06C01
Tumor	9422491072	R01C01
Tumor	9422491072	R02C01
Tumor	9422491072	R03C01
Tumor	9422491072	R04C01
Tumor	9422491072	R05C01
Tumor	9422491072	R06C01
Tumor	9422491072	R01C02
Tumor	9422491072	R02C02
Tumor	9422491072	R03C02
Tumor	9422491072	R05C02
Tumor	9422491072	R06C02
Tumor	9422491074	R01C01
Tumor	9422491074	R02C01
Tumor	9422491074	R05C01
Tumor	9422491072	R04C02
Tumor	9422491074	R04C01
Tumor	9426020160	R01C01
Tumor	9426020160	R02C01
Tumor	9426020160	R04C01
Tumor	9426020160	R03C02
Tumor	9426020160	R05C01
Tumor	9426020160	R06C01
Tumor	9426020160	R01C02
Tumor	9426020160	R04C02
Tumor	9426020160	R05C02
Tumor	9426020160	R03C01
Tumor	9630789227	R01C02
Tumor	9630789227	R02C02
Tumor	9630789239	R01C01
Tumor	9630789227	R05C01
Tumor	9630789227	R06C01
Tumor	9630789227	R04C02
Tumor	9630789227	R06C02
Tumor	9630789239	R02C01
Tumor	9630789227	R05C02
Tumor	9630789227	R03C02
Tumor	3999997079	R01C01
Tumor	9993943005	R02C02
Tumor	3999997079	R02C01
Tumor	9993943013	R01C01
Tumor	3999997079	R03C01
Tumor	9993943013	R06C01
Tumor	9993943013	R01C02
Tumor	9993943013	R04C02
Tumor	9993943013	R05C02
Tumor	3999997079	R04C01
Tumor	9993943017	R01C01
Tumor	9993943017	R02C01
Tumor	9993943017	R03C01
Tumor	9993943017	R04C01
Tumor	9993943017	R05C01
Tumor	9993943017	R02C02
Tumor	9993943017	R03C02
Tumor	9993943017	R04C02
Tumor	9993943017	R06C02
Tumor	9993943005	R01C01
Tumor	9993943005	R02C01
Tumor	9993943005	R01C02
Tumor	9993943005	R03C02
Tumor	9993943005	R04C02
Tumor	3999997079	R05C01
Tumor	9993943013	R02C01
Tumor	9993943013	R04C01
Tumor	9993943013	R02C02
Tumor	9993943017	R06C01
Tumor	9993943017	R05C02
Tumor	3999997079	R06C01
Tumor	3999997079	R01C02
Tumor	9993943017	R01C02
Tumor	3999997079	R03C02
Tumor	9993943013	R03C02
Tumor	9298768134	R03C02
Tumor	9298768134	R05C02
Tumor	9298768172	R01C01
Tumor	9298768172	R03C01
Tumor	9298768172	R05C01
Tumor	9298768172	R01C02
Tumor	9298768134	R05C01
Tumor	9298768134	R01C02
Tumor	9298768134	R04C02
Tumor	9298768134	R06C02
Tumor	9298768172	R02C01
Tumor	9298768172	R04C01
Tumor	9298768172	R06C01
Tumor	9298768172	R02C02
Tumor	9298768134	R06C01
Tumor	9298768134	R02C02
Tumor	6057833141	R04C02
Tumor	6057833141	R05C02
Tumor	6057833141	R06C02
Tumor	6057833142	R01C01
Tumor	6057833142	R02C01
Tumor	6057833142	R03C01
Tumor	6057833142	R04C01
Tumor	6057833142	R05C01
Tumor	6057833142	R06C01
Tumor	6057833142	R01C02
Tumor	6057833142	R02C02
Tumor	6057833142	R03C02
Tumor	6057833142	R05C02
Tumor	6057833155	R03C01
Tumor	6057833155	R04C01
Tumor	6057833155	R05C01
Tumor	6057833155	R06C01
Tumor	6057833155	R01C02
Tumor	6057833155	R02C02
Tumor	6057833155	R03C02
Tumor	6057833155	R04C02
Tumor	6057833159	R01C01
Tumor	6057833159	R02C01
Tumor	6057833159	R04C01
Tumor	6057833159	R05C01
Tumor	6057833159	R06C01
Tumor	9305216012	R03C01
Tumor	9305216012	R04C01
Tumor	6057833134	R06C01
Tumor	6057833141	R05C01
Tumor	6057833142	R04C02
Tumor	9305216012	R05C01
Tumor	9305216012	R06C01
Tumor	6057833141	R04C01
Tumor	6057833155	R05C02
Tumor	6057833155	R01C01
Tumor	6057833155	R02C01
Tumor	6057833159	R03C01
Tumor	6057833142	R06C02
Tumor	7796806125	R05C01
Tumor	6229009059	R01C02
Tumor	6229009059	R03C02
Tumor	6229009059	R05C02
Tumor	6229009059	R06C02
Tumor	6229009060	R02C01
Tumor	6229009060	R03C01
Tumor	6229009060	R04C01
Tumor	6229009060	R05C01
Tumor	6229009060	R06C01
Tumor	6229009060	R02C02
Tumor	6229009060	R03C02
Tumor	6229009060	R04C02
Tumor	6229009060	R06C02
Tumor	6229009066	R01C01
Tumor	6229009066	R02C01
Tumor	6229009066	R03C01
Tumor	6229009066	R02C02
Tumor	6229009066	R03C02
Tumor	6229009066	R05C02
Tumor	6229009059	R06C01
Tumor	6229009059	R02C02
Tumor	6229009060	R05C02
Tumor	6229009066	R05C01
Tumor	6229009066	R06C01
Tumor	6229009066	R01C02
Tumor	6229009066	R04C02
Tumor	6229009060	R01C01
Tumor	6229009066	R04C01
Tumor	6229009059	R04C02
Tumor	6057833166	R05C01

## Sheet: Bladder (Test)
Sample_Type	Sentrix_ID	Sentrix_Position
Normal	6264496107	R01C01
Normal	6264496107	R03C02
Normal	6264496107	R04C02
Normal	6264496107	R05C02
Normal	6264496109	R02C01
Normal	6264496109	R04C01
Normal	6057833166	R02C02
Normal	6057833166	R04C02
Normal	6164655052	R05C02
Normal	6164655053	R02C02
Normal	6164655053	R05C02
Normal	6285650044	R06C02
Normal	6929718034	R04C01
Normal	7796806096	R01C02
Normal	7796806075	R04C01
Normal	7796806095	R04C01
Normal	7796806101	R04C01
Normal	7796806101	R06C01
Normal	8795194084	R01C01
Normal	9305216091	R04C01
Normal	9283265100	R06C01
Tumor	6264496107	R02C01
Tumor	6264496107	R03C01
Tumor	6264496107	R04C01
Tumor	6264496107	R06C01
Tumor	6264496107	R01C02
Tumor	6264496107	R02C02
Tumor	6264496107	R06C02
Tumor	6264496109	R01C01
Tumor	6264496109	R03C01
Tumor	6057833166	R01C02
Tumor	6057833166	R03C02
Tumor	6057833166	R05C02
Tumor	6164655052	R04C02
Tumor	6164655053	R01C01
Tumor	6164655053	R04C01
Tumor	6164655053	R06C01
Tumor	6164655053	R06C02
Tumor	6264509127	R02C02
Tumor	6264509127	R03C02
Tumor	6264509127	R04C02
Tumor	6264509127	R05C02
Tumor	6264509127	R06C02
Tumor	6285609006	R01C01
Tumor	6285609006	R02C01
Tumor	6285609006	R03C01
Tumor	6285609006	R04C01
Tumor	6285609006	R05C01
Tumor	6285609006	R06C01
Tumor	6285609006	R01C02
Tumor	6285609006	R02C02
Tumor	6285609006	R03C02
Tumor	6285650057	R01C01
Tumor	6285650057	R03C01
Tumor	6285650057	R04C01
Tumor	6285650057	R05C01
Tumor	6285650057	R06C01
Tumor	6285650057	R01C02
Tumor	6285650057	R02C02
Tumor	6929718034	R01C01
Tumor	6929718034	R02C01
Tumor	6929718034	R03C01
Tumor	6929718034	R05C01
Tumor	6929718034	R06C01
Tumor	6929718034	R01C02
Tumor	6929718034	R02C02
Tumor	6929718034	R03C02
Tumor	6929718034	R04C02
Tumor	6929742075	R05C01
Tumor	6929742075	R06C01
Tumor	6929742075	R01C02
Tumor	6929742075	R02C02
Tumor	6929742075	R03C02
Tumor	6285633012	R06C02
Tumor	6285633017	R01C01
Tumor	6285633017	R02C01
Tumor	6285633017	R03C01
Tumor	6285633017	R04C01
Tumor	6285633017	R05C01
Tumor	6285633017	R01C02
Tumor	6285633017	R02C02
Tumor	6285633017	R03C02
Tumor	6285633017	R04C02
Tumor	6285633017	R05C02
Tumor	6285633017	R06C02
Tumor	6285633023	R01C01
Tumor	6285633023	R02C01
Tumor	6285633023	R03C01
Tumor	6285633023	R04C01
Tumor	6285633023	R05C01
Tumor	6285633023	R06C01
Tumor	6285633023	R01C02
Tumor	7796806075	R02C02
Tumor	7796806075	R05C01
Tumor	7796806095	R01C02
Tumor	7796806075	R06C01
Tumor	7796806055	R06C02
Tumor	7796806095	R05C02
Tumor	7796806075	R01C01
Tumor	7796806055	R01C02
Tumor	7796806055	R03C02
Tumor	7796806095	R03C02
Tumor	7796806075	R04C02
Tumor	7796806095	R05C01
Tumor	7796806095	R03C01
Tumor	7796806075	R05C02
Tumor	7796806096	R06C01
Tumor	7796806095	R02C02
Tumor	7796806075	R03C01
Tumor	7796806075	R03C02
Tumor	7796806096	R02C02
Tumor	7796806095	R02C01
Tumor	7796806096	R04C02
Tumor	7796806096	R02C01
Tumor	7796806096	R01C01
Tumor	7796806055	R05C02
Tumor	7796806096	R05C01
Tumor	7796806095	R01C01
Tumor	7786915031	R04C01
Tumor	7786915031	R05C01
Tumor	7786915031	R06C01
Tumor	7786915031	R01C02
Tumor	7786915031	R02C02
Tumor	7786915031	R03C02
Tumor	7786915031	R04C02
Tumor	7786915031	R05C02
Tumor	7786915031	R06C02
Tumor	7786915032	R01C01
Tumor	7786915032	R02C01
Tumor	7796806093	R04C02
Tumor	7796806093	R05C02
Tumor	7796806093	R06C02
Tumor	7796806101	R01C01
Tumor	7796806101	R02C01
Tumor	7796806101	R03C01
Tumor	7796806101	R05C01
Tumor	7796806101	R01C02
Tumor	7796806101	R02C02
Tumor	7796806101	R03C02
Tumor	7796806101	R04C02
Tumor	7800246126	R01C01
Tumor	7800246126	R02C01
Tumor	7800246126	R03C01
Tumor	7800246126	R04C01
Tumor	7800246126	R05C01
Tumor	7800246126	R06C01
Tumor	7800246126	R01C02
Tumor	7800246126	R02C02
Tumor	7800246126	R03C02
Tumor	7800246126	R04C02
Tumor	7800246126	R05C02
Tumor	7800246126	R06C02
Tumor	8784241109	R01C01
Tumor	8784241109	R02C01
Tumor	8784241109	R03C01
Tumor	8784241109	R04C01
Tumor	8784241109	R05C01
Tumor	8784241109	R06C01
Tumor	8784241109	R01C02
Tumor	8784241109	R02C02
Tumor	8784241109	R03C02
Tumor	8784241109	R04C02
Tumor	8784241109	R05C02
Tumor	8784241109	R06C02
Tumor	8784241118	R01C01
Tumor	8784241118	R02C01
Tumor	8784241118	R04C01
Tumor	8795194083	R04C02
Tumor	8795194083	R05C02
Tumor	8795194083	R06C02
Tumor	8795194084	R02C01
Tumor	8795194084	R03C01
Tumor	8795194084	R04C01
Tumor	8795194084	R05C01
Tumor	8795194084	R06C01
Tumor	8795194084	R01C02
Tumor	8795194084	R02C02
Tumor	8795194084	R03C02
Tumor	8795194084	R04C02
Tumor	8795194084	R05C02
Tumor	8795194084	R06C02
Tumor	8795194085	R01C01
Tumor	8795194085	R02C01
Tumor	8795194085	R03C01
Tumor	8795194085	R04C01
Tumor	9305216007	R03C01
Tumor	9305216007	R04C01
Tumor	9305216091	R01C01
Tumor	9305216091	R02C01
Tumor	9305216091	R03C01
Tumor	9305216091	R05C01
Tumor	9305216091	R06C01
Tumor	9305216091	R01C02
Tumor	9305216091	R02C02
Tumor	9305216091	R03C02
Tumor	9305216091	R04C02
Tumor	9305216091	R05C02
Tumor	9305216110	R01C01
Tumor	9305216110	R02C01
Tumor	9305216110	R03C01
Tumor	9305216110	R04C01
Tumor	9305216005	R01C01
Tumor	9305216005	R02C01
Tumor	9305216005	R03C01
Tumor	9305216005	R05C01
Tumor	9305216005	R06C01
Tumor	9305216005	R01C02
Tumor	9305216005	R02C02
Tumor	9305216005	R04C02
Tumor	9305216005	R05C02
Tumor	9305216005	R06C02
Tumor	9305216035	R01C01
Tumor	9305216035	R02C01
Tumor	9305216035	R03C01
Tumor	9305216035	R04C01
Tumor	9305216035	R05C01
Tumor	9305216035	R06C01
Tumor	9283265100	R02C01
Tumor	9283265100	R03C01
Tumor	9283265100	R04C01
Tumor	9283265100	R05C01
Tumor	9283265100	R01C02
Tumor	9283265100	R02C02
Tumor	9283265100	R03C02
Tumor	9283265100	R04C02
Tumor	9283265100	R05C02
Tumor	9283265100	R06C02
Tumor	9283265102	R01C01
Tumor	9283265102	R02C01
Tumor	9283265139	R01C01
Tumor	9283265139	R02C01
Tumor	9283265139	R03C01
Tumor	9283265139	R04C01
Tumor	9283265139	R05C01
Tumor	9283265139	R06C01
Tumor	9283265139	R02C02
Tumor	9283265139	R03C02
Tumor	9283265139	R04C02
Tumor	9283265139	R05C02
Tumor	9283265139	R06C02
Tumor	9422491074	R06C01
Tumor	9422491074	R01C02
Tumor	9422491074	R02C02
Tumor	9422491074	R03C02
Tumor	9422491074	R04C02
Tumor	9422491074	R06C02
Tumor	9422491111	R01C01
Tumor	9422491111	R02C01
Tumor	9422491111	R03C01
Tumor	9422491111	R04C01
Tumor	9422491111	R05C01
Tumor	9422491111	R06C01
Tumor	9422491111	R01C02
Tumor	9422491111	R02C02
Tumor	9422491111	R03C02
Tumor	9422491111	R04C02
Tumor	9422491111	R05C02
Tumor	9422491111	R06C02
Tumor	9630789147	R01C01
Tumor	9630789147	R02C01
Tumor	9630789147	R03C01
Tumor	9630789147	R04C01
Tumor	9630789147	R05C01
Tumor	9630789147	R06C01
Tumor	9630789147	R02C02
Tumor	9630789147	R03C02
Tumor	9630789147	R04C02
Tumor	9630789147	R05C02
Tumor	9630789147	R06C02
Tumor	9806233091	R01C01
Tumor	9806233091	R02C01
Tumor	9806233091	R03C01
Tumor	9806233091	R04C01
Tumor	9806233091	R05C01
Tumor	9806233091	R06C01
Tumor	9806233091	R01C02
Tumor	9806233091	R02C02
Tumor	9806233091	R03C02
Tumor	9806233091	R04C02
Tumor	9806233091	R05C02
Tumor	9806233091	R06C02
Tumor	9806233110	R01C01
Tumor	9806233110	R02C01
Tumor	9806233110	R03C01
Tumor	9806233110	R04C01
Tumor	9806233110	R05C01
Tumor	9806233110	R06C01
Tumor	9806233110	R01C02
Tumor	9806233110	R02C02
Tumor	9806233110	R03C02
Tumor	9806233110	R04C02
Tumor	9806233110	R05C02
Tumor	9806233110	R06C02
Tumor	9806233120	R01C01
Tumor	9806233120	R02C01
Tumor	9806233120	R03C01
Tumor	9806233120	R04C01
Tumor	9806233120	R05C01
Tumor	9806233120	R06C01
Tumor	9806233120	R01C02
Tumor	9806233120	R02C02
Tumor	9806233120	R03C02
Tumor	9806233120	R04C02
Tumor	9806233120	R05C02
Tumor	9806233120	R06C02
Tumor	9806233125	R01C01
Tumor	9806233125	R02C01
Tumor	9806233125	R03C01
Tumor	9806233125	R04C01
Tumor	9806233125	R05C01
Tumor	9806233125	R06C01
Tumor	9806233125	R01C02
Tumor	9701417036	R01C01
Tumor	9701417036	R02C01
Tumor	9701417036	R03C01
Tumor	9701417036	R04C01
Tumor	9701417036	R05C01
Tumor	9701417036	R06C01
Tumor	9701417036	R01C02
Tumor	9701417036	R02C02
Tumor	9701417036	R03C02
Tumor	9701417036	R04C02
Tumor	9701417036	R05C02
Tumor	9701417036	R06C02
Tumor	9701417044	R01C01
Tumor	9701417044	R02C01
Tumor	9701417044	R03C01
Tumor	9701417044	R04C01
Tumor	9701417044	R05C01
Tumor	9701417044	R06C01
Tumor	9701417044	R01C02
Tumor	9701417044	R02C02
Tumor	9701417044	R03C02
Tumor	9701417044	R04C02
Tumor	9701417044	R05C02
Tumor	9701417044	R06C02
Tumor	9701417046	R01C01
Tumor	9701417046	R02C01
Tumor	9701417046	R03C01
Tumor	9701417046	R04C01
Tumor	9701417046	R05C01
Tumor	9701417046	R06C01
Tumor	9701417046	R01C02
Tumor	9701417046	R02C02
Tumor	9701417046	R03C02
Tumor	9701417046	R04C02
Tumor	9701417046	R05C02
Tumor	9701417046	R06C02
Tumor	9701417090	R01C01
Tumor	9701417090	R02C01
Tumor	9701417090	R03C01
Tumor	9701417090	R04C01
Tumor	9701417090	R05C01
Tumor	9701417090	R06C01
Tumor	9701417090	R01C02
Tumor	9701417090	R02C02
Tumor	9701417090	R03C02
Tumor	9701417090	R04C02
Tumor	9701417090	R05C02
Tumor	9701417090	R06C02
Tumor	9704031058	R01C01
Tumor	9704031058	R02C01
Tumor	9704031058	R03C01
Tumor	9704031058	R04C01
Tumor	9704031058	R05C01
Tumor	9704031058	R06C01
Tumor	9704031058	R01C02
Tumor	9704031058	R02C02
Tumor	9934398122	R01C01
Tumor	9934398122	R02C01
Tumor	9934398122	R03C01
Tumor	9934398122	R04C01
Tumor	9934398122	R05C01
Tumor	9934398122	R06C01
Tumor	9934398122	R01C02
Tumor	9934398122	R02C02
Tumor	9934398122	R03C02
Tumor	9934398122	R04C02
Tumor	9934398122	R05C02
Tumor	9934625034	R01C01
Tumor	9934625034	R02C01
Tumor	9934625034	R03C01
Tumor	9934625034	R04C01
Tumor	3999997088	R04C02
Tumor	3999997088	R01C01
Tumor	3999997088	R02C01
Tumor	3999997088	R03C01
Tumor	3999997088	R04C01
Tumor	3999997088	R05C01
Tumor	3999997088	R01C02
Tumor	3999997088	R02C02
Tumor	3999997088	R03C02
Tumor	3999997088	R05C02
Tumor	3999997088	R06C02
Tumor	3999510091	R01C01
Tumor	3999510091	R02C01
Tumor	3999510091	R03C01
Tumor	3999510091	R04C01
Tumor	3999510091	R05C01
Tumor	3999510091	R06C01
Tumor	3999510091	R01C02
Tumor	3999510091	R02C02
Tumor	3999510091	R03C02
Tumor	3999510091	R04C02
Tumor	3999510091	R05C02
Tumor	3999510091	R06C02
Tumor	3999510104	R01C01
Tumor	3999510104	R03C01
Tumor	3999510104	R04C01
Tumor	3999510104	R05C01
Tumor	3999510104	R06C01
Tumor	3999510104	R01C02
Tumor	3999510104	R02C02
Tumor	3999510104	R03C02
Tumor	3999510104	R04C02
Tumor	3999510104	R05C02
Tumor	3999510104	R06C02
Tumor	3999510108	R01C01
Tumor	3999510108	R02C01
Tumor	3999510108	R03C01
Tumor	3999510108	R04C01
Tumor	3999510108	R05C01
Tumor	3999510108	R06C01
Tumor	3999510108	R01C02
Tumor	3999510108	R02C02
Tumor	3999510108	R03C02
Tumor	3999510108	R04C02
Tumor	3999510108	R05C02
Tumor	6164655052	R03C02
Tumor	6164655053	R03C01
Tumor	9305216007	R01C01
Tumor	9305216007	R02C01
Tumor	6164655052	R06C02
Tumor	6164655053	R05C01
Tumor	6164655053	R01C02
Tumor	6164655053	R03C02
Tumor	6164655053	R04C02
Tumor	3999997088	R06C01
Tumor	9305216007	R05C01
Tumor	9305216007	R06C01

## Sheet: Prostate (Test)
Sample_Type	Sentrix_ID	Sentrix_Position
Normal	6285609054	R04C01
Normal	6285609068	R02C01
Normal	6285609068	R01C01
Normal	6929793020	R06C01
Normal	6929793020	R01C02
Normal	6929793020	R05C01
Normal	6285609053	R05C02
Normal	6264496027	R05C02
Normal	6264496027	R06C02
Normal	6264496012	R04C01
Normal	6264496012	R06C01
Normal	6264496046	R03C02
Normal	6264496045	R03C02
Normal	6264496047	R04C01
Normal	6264496047	R06C02
Normal	6264496025	R01C01
Normal	6929718002	R01C01
Normal	6929718002	R02C01
Normal	6929718002	R06C01
Normal	6929718002	R04C02
Normal	6929718008	R01C01
Normal	6929718008	R02C01
Normal	6929718008	R04C01
Normal	6929718008	R03C02
Normal	6929718008	R04C02
Normal	6929718014	R01C01
Normal	6929718014	R02C01
Normal	6929718014	R05C01
Normal	6929718014	R06C01
Normal	6929718014	R03C02
Normal	7310440049	R01C02
Normal	7310440049	R03C02
Normal	7310440049	R06C02
Normal	7310440059	R06C01
Normal	7310440059	R03C02
Normal	7310440059	R04C02
Normal	7310440059	R05C02
Normal	7310440059	R06C02
Normal	7310440073	R04C01
Normal	7310440073	R05C02
Normal	7310440082	R03C01
Normal	7310440082	R04C02
Normal	7310440082	R05C02
Normal	7310440082	R06C02
Normal	7310440095	R06C01
Normal	7310440095	R04C02
Normal	7310440095	R05C02
Normal	7310440096	R03C02
Normal	7310440096	R04C02
Normal	9970497113	R04C01
Tumor	6285609054	R03C01
Tumor	6285609068	R04C01
Tumor	6285609054	R01C01
Tumor	6285609054	R04C02
Tumor	6285609054	R03C02
Tumor	6285609054	R05C01
Tumor	6285609054	R05C02
Tumor	6285609054	R06C01
Tumor	6285609068	R05C01
Tumor	6285609054	R02C02
Tumor	6285609054	R06C02
Tumor	6285609054	R02C01
Tumor	6285609068	R03C01
Tumor	6929793020	R02C02
Tumor	6929793020	R04C01
Tumor	6929793020	R02C01
Tumor	6929793020	R03C01
Tumor	6285609053	R06C02
Tumor	6264496027	R01C01
Tumor	6264496027	R02C01
Tumor	6264496027	R03C01
Tumor	6264496027	R04C01
Tumor	6264496027	R05C01
Tumor	6264496027	R01C02
Tumor	6264496027	R02C02
Tumor	6264496027	R03C02
Tumor	6264496027	R04C02
Tumor	6264496012	R01C01
Tumor	6264496012	R02C01
Tumor	6264496012	R03C01
Tumor	6264496012	R05C01
Tumor	6264496012	R01C02
Tumor	6264496012	R03C02
Tumor	6264496012	R04C02
Tumor	6264496012	R05C02
Tumor	6264496012	R06C02
Tumor	6264496046	R01C01
Tumor	6264496046	R02C01
Tumor	6264496046	R03C01
Tumor	6264496046	R04C01
Tumor	6264496046	R05C01
Tumor	6264496046	R06C01
Tumor	6264496046	R01C02
Tumor	6264496046	R02C02
Tumor	6264496046	R04C02
Tumor	6264496046	R05C02
Tumor	6264496046	R06C02
Tumor	6264496045	R01C01
Tumor	6264496045	R02C01
Tumor	6264496045	R03C01
Tumor	6264496045	R04C01
Tumor	6264496045	R05C01
Tumor	6264496045	R06C01
Tumor	6264496045	R01C02
Tumor	6264496045	R02C02
Tumor	6264496045	R04C02
Tumor	6264496045	R05C02
Tumor	6264496045	R06C02
Tumor	6264496033	R01C01
Tumor	6264496033	R02C01
Tumor	6264496033	R03C01
Tumor	6264496033	R04C01
Tumor	6264496033	R05C01
Tumor	6264496033	R06C01
Tumor	6264496033	R01C02
Tumor	6264496033	R02C02
Tumor	6264496033	R03C02
Tumor	6264496033	R04C02
Tumor	6264496033	R05C02
Tumor	6264496033	R06C02
Tumor	6264496047	R01C01
Tumor	6264496047	R02C01
Tumor	6264496047	R03C01
Tumor	6264496047	R05C01
Tumor	6264496047	R06C01
Tumor	6264496047	R01C02
Tumor	6264496047	R02C02
Tumor	6264496047	R03C02
Tumor	6264496047	R04C02
Tumor	6264496047	R05C02
Tumor	6264496025	R02C01
Tumor	6264496025	R03C01
Tumor	6264496025	R04C01
Tumor	6929718002	R03C01
Tumor	6929718002	R04C01
Tumor	6929718002	R05C01
Tumor	6929718002	R01C02
Tumor	6929718002	R02C02
Tumor	6929718002	R03C02
Tumor	6929718002	R05C02
Tumor	6929718002	R06C02
Tumor	6929718008	R03C01
Tumor	6929718008	R05C01
Tumor	6929718008	R01C02
Tumor	6929718008	R02C02
Tumor	6929718008	R05C02
Tumor	6929718008	R06C02
Tumor	6929718014	R03C01
Tumor	6929718014	R04C01
Tumor	6929718014	R01C02
Tumor	6929718014	R02C02
Tumor	7310440049	R01C01
Tumor	7310440049	R02C01
Tumor	7310440049	R03C01
Tumor	7310440049	R04C01
Tumor	7310440049	R05C01
Tumor	7310440049	R06C01
Tumor	7310440049	R02C02
Tumor	7310440049	R04C02
Tumor	7310440049	R05C02
Tumor	7310440059	R01C01
Tumor	7310440059	R02C01
Tumor	7310440059	R04C01
Tumor	7310440059	R05C01
Tumor	7310440059	R01C02
Tumor	7310440059	R02C02
Tumor	7310440073	R01C01
Tumor	7310440073	R02C01
Tumor	7310440073	R03C01
Tumor	7310440073	R05C01
Tumor	7310440073	R06C01
Tumor	7310440073	R01C02
Tumor	7310440073	R02C02
Tumor	7310440073	R03C02
Tumor	7310440073	R04C02
Tumor	7310440082	R01C01
Tumor	7310440082	R02C01
Tumor	7310440082	R04C01
Tumor	7310440082	R05C01
Tumor	7310440082	R06C01
Tumor	7310440082	R01C02
Tumor	7310440082	R02C02
Tumor	7310440082	R03C02
Tumor	7310440095	R01C01
Tumor	7310440095	R02C01
Tumor	7310440095	R03C01
Tumor	7310440095	R04C01
Tumor	7310440095	R05C01
Tumor	7310440095	R01C02
Tumor	7310440095	R02C02
Tumor	7310440095	R03C02
Tumor	7310440095	R06C02
Tumor	7310440096	R01C01
Tumor	7310440096	R02C01
Tumor	7310440096	R03C01
Tumor	7310440096	R04C01
Tumor	7310440096	R05C01
Tumor	7310440096	R06C01
Tumor	7310440096	R01C02
Tumor	7310440096	R02C02
Tumor	7310440096	R05C02
Tumor	7310440096	R06C02
Tumor	6285633107	R05C02
Tumor	6285633019	R02C01
Tumor	6285633019	R04C01
Tumor	6285633019	R05C01
Tumor	6285633019	R06C01
Tumor	6285633019	R01C02
Tumor	6285633019	R02C02
Tumor	6285633019	R03C02
Tumor	6285633019	R04C02
Tumor	6285633019	R05C02
Tumor	6285633019	R06C02
Tumor	6285633020	R01C01
Tumor	6285633020	R02C01
Tumor	6285633020	R03C01
Tumor	6285633020	R04C01
Tumor	6285633020	R05C01
Tumor	6285633020	R06C01
Tumor	6285633020	R01C02
Tumor	6285633020	R02C02
Tumor	6285633020	R03C02
Tumor	7796806109	R06C02
Tumor	7796806109	R02C02
Tumor	7796806125	R03C01
Tumor	7796806125	R04C01
Tumor	8795194031	R06C01
Tumor	8795194031	R01C02
Tumor	8795194031	R02C02
Tumor	8795194031	R03C02
Tumor	8795194031	R04C02
Tumor	8795194031	R05C02
Tumor	9296931023	R01C02
Tumor	9296931023	R02C02
Tumor	9296931023	R04C02
Tumor	9296931048	R02C01
Tumor	9296931048	R03C01
Tumor	9305216142	R01C01
Tumor	9305216142	R04C02
Tumor	9305216143	R04C01
Tumor	9283265090	R02C02
Tumor	9283265090	R06C02
Tumor	9283265160	R06C01
Tumor	9283265160	R04C02
Tumor	9297949031	R01C01
Tumor	9297949031	R04C01
Tumor	3999547134	R06C01
Tumor	8784241020	R06C02
Tumor	8784241045	R01C01
Tumor	8784241045	R02C01
Tumor	8784241045	R03C01
Tumor	8784241045	R04C01
Tumor	8784241045	R05C01
Tumor	8784241045	R06C01
Tumor	8784241045	R01C02
Tumor	8784241045	R02C02
Tumor	8784241045	R03C02
Tumor	8795194078	R06C02
Tumor	8795194083	R02C01
Tumor	8795194083	R03C01
Tumor	8795194083	R04C01
Tumor	8795194083	R05C01
Tumor	8795194083	R06C01
Tumor	8795194083	R01C02
Tumor	8795194083	R02C02
Tumor	8795194083	R03C02
Tumor	9296931023	R03C02
Tumor	9296931023	R05C02
Tumor	9296931048	R01C01
Tumor	9296931048	R04C01
Tumor	9296931048	R05C01
Tumor	9296931048	R06C01
Tumor	9296931048	R01C02
Tumor	9296931048	R03C02
Tumor	9305216065	R05C01
Tumor	9305216065	R01C02
Tumor	9305216065	R02C02
Tumor	9305216065	R03C02
Tumor	9305216065	R04C02
Tumor	9305216065	R05C02
Tumor	9305216065	R06C02
Tumor	9305216096	R01C01
Tumor	9305216096	R02C01
Tumor	9305216096	R03C01
Tumor	9305216096	R04C01
Tumor	9305216096	R05C01
Tumor	9305216096	R06C01
Tumor	9305216096	R01C02
Tumor	9305216096	R02C02
Tumor	9305216096	R03C02
Tumor	9305216096	R04C02
Tumor	9305216096	R05C02
Tumor	9305216096	R06C02
Tumor	9305216142	R02C01
Tumor	9305216142	R03C01
Tumor	9305216142	R05C01
Tumor	9305216142	R01C02
Tumor	9305216142	R02C02
Tumor	9305216142	R03C02
Tumor	9305216142	R05C02
Tumor	9305216142	R06C02
Tumor	9305216143	R01C01
Tumor	9305216143	R03C01
Tumor	9283265090	R01C01
Tumor	9283265090	R02C01
Tumor	9283265090	R03C01
Tumor	9283265090	R04C01
Tumor	9283265090	R05C01
Tumor	9283265090	R06C01
Tumor	9283265090	R01C02
Tumor	9283265090	R03C02
Tumor	9283265090	R04C02
Tumor	9283265090	R05C02
Tumor	9283265100	R01C01
Tumor	9283265160	R01C01
Tumor	9283265160	R02C01
Tumor	9283265160	R03C01
Tumor	9283265160	R04C01
Tumor	9283265160	R05C01
Tumor	9283265160	R01C02
Tumor	9283265160	R02C02
Tumor	9283265160	R03C02
Tumor	9283265160	R05C02
Tumor	9283265160	R06C02
Tumor	9297949031	R02C01
Tumor	9297949031	R03C01
Tumor	9297949031	R05C01
Tumor	9297949031	R06C01
Tumor	9297949031	R01C02
Tumor	9297949031	R02C02
Tumor	9422491154	R06C01
Tumor	9422491154	R02C02
Tumor	9422491154	R03C02
Tumor	9422491154	R04C02
Tumor	9422491154	R05C02
Tumor	9422491154	R06C02
Tumor	9422493015	R01C01
Tumor	9422493015	R02C01
Tumor	9422493015	R03C01
Tumor	9422493015	R04C01
Tumor	9422493015	R05C01
Tumor	9422493015	R06C01
Tumor	9422493015	R01C02
Tumor	9422493015	R02C02
Tumor	9422493015	R03C02
Tumor	9422493015	R04C02
Tumor	9422493015	R05C02
Tumor	9422493015	R06C02
Tumor	9630789122	R01C01
Tumor	9630789122	R02C01
Tumor	9630789122	R03C01
Tumor	9630789122	R04C01
Tumor	9630789122	R05C01
Tumor	9630789122	R06C01
Tumor	9630789122	R02C02
Tumor	9630789122	R03C02
Tumor	9630789122	R04C02
Tumor	9630789122	R05C02
Tumor	9630789122	R06C02
Tumor	9630789125	R01C01
Tumor	9630789125	R02C01
Tumor	9630789125	R03C01
Tumor	9630789125	R04C01
Tumor	9630789125	R05C01
Tumor	9630789125	R06C01
Tumor	9630789125	R02C02
Tumor	9630789125	R03C02
Tumor	9630789125	R04C02
Tumor	9630789125	R06C02
Tumor	9630789138	R01C01
Tumor	9630789138	R02C01
Tumor	9630789138	R03C01
Tumor	9630789138	R04C01
Tumor	9630789138	R05C01
Tumor	9630789138	R06C01
Tumor	9630789138	R01C02
Tumor	9630789138	R02C02
Tumor	9630789138	R03C02
Tumor	9630789138	R04C02
Tumor	9630789138	R05C02
Tumor	9630789138	R06C02
Tumor	9934625034	R06C01
Tumor	9934625034	R01C02
Tumor	9934625034	R02C02
Tumor	9934625034	R03C02
Tumor	9934625034	R04C02
Tumor	9934625034	R05C02
Tumor	9934625034	R06C02
Tumor	9934625036	R01C01
Tumor	9934625036	R02C01
Tumor	9934625036	R03C01
Tumor	9934625036	R04C01
Tumor	9934625036	R05C01
Tumor	9934625036	R01C02
Tumor	9934625036	R03C02
Tumor	9934625036	R04C02
Tumor	9934625036	R05C02
Tumor	9934625036	R06C02
Tumor	9934625042	R01C01
Tumor	9934625042	R02C01
Tumor	9934625042	R03C01
Tumor	9934625042	R04C01
Tumor	9934625042	R05C01
Tumor	9934625042	R06C01
Tumor	9934625042	R01C02
Tumor	9934625042	R02C02
Tumor	9934625042	R03C02
Tumor	9934625042	R04C02
Tumor	9934625042	R05C02
Tumor	9934625042	R06C02
Tumor	9934625049	R01C01
Tumor	9934625049	R02C01
Tumor	9934625049	R03C01
Tumor	9934625049	R04C01
Tumor	9934625049	R05C01
Tumor	9934625049	R06C01
Tumor	9934625049	R01C02
Tumor	9934625049	R02C02
Tumor	9934625049	R03C02
Tumor	9934625049	R04C02
Tumor	9934625093	R01C01
Tumor	9934625093	R02C01
Tumor	9934625093	R03C01
Tumor	9934625093	R04C01
Tumor	9934625093	R05C01
Tumor	9934625093	R06C01
Tumor	9934625093	R01C02
Tumor	9934625093	R02C02
Tumor	9934625093	R03C02
Tumor	9934625093	R04C02
Tumor	9934625093	R05C02
Tumor	9934625093	R06C02
Tumor	9934625147	R01C01
Tumor	9934625147	R02C01
Tumor	9934625147	R03C01
Tumor	9934625147	R04C01
Tumor	9934625147	R05C01
Tumor	9934625147	R06C01
Tumor	9934625147	R01C02
Tumor	9934625147	R02C02
Tumor	9934625147	R03C02
Tumor	9934625147	R04C02
Tumor	9934625147	R05C02
Tumor	9934625152	R01C01
Tumor	9934625152	R02C01
Tumor	9934625152	R03C01
Tumor	9934625152	R04C01
Tumor	9934625152	R05C01
Tumor	9934625152	R06C01
Tumor	9934625152	R02C02
Tumor	9934625152	R03C02
Tumor	9934625152	R06C02
Tumor	9934625168	R01C01
Tumor	9934625168	R03C01
Tumor	9934625168	R04C01
Tumor	9934625168	R05C01
Tumor	9934625168	R01C02
Tumor	9934625168	R02C02
Tumor	9934625168	R03C02
Tumor	9934625168	R04C02
Tumor	9934625168	R05C02
Tumor	3999543013	R01C01
Tumor	3999543013	R02C01
Tumor	3999543013	R04C01
Tumor	3999543013	R05C01
Tumor	3999543013	R06C01
Tumor	3999543013	R01C02
Tumor	3999543013	R02C02
Tumor	3999543013	R03C02
Tumor	3999543013	R04C02
Tumor	3999543013	R05C02
Tumor	3999543013	R06C02
Tumor	3999543014	R01C01
Tumor	3999543014	R02C01
Tumor	3999543014	R03C01
Tumor	3999543014	R04C01
Tumor	3999543014	R05C01
Tumor	3999543014	R06C01
Tumor	3999543014	R01C02
Tumor	3999543014	R02C02
Tumor	3999543014	R03C02
Tumor	3999543014	R04C02
Tumor	3999543014	R05C02
Tumor	3999543014	R06C02
Tumor	3999543025	R01C01
Tumor	3999543025	R02C01
Tumor	3999543025	R03C01
Tumor	3999543025	R04C01
Tumor	3999543025	R05C01
Tumor	3999543025	R01C02
Tumor	3999543025	R02C02
Tumor	3999543025	R03C02
Tumor	3999543025	R04C02
Tumor	3999543025	R05C02
Tumor	3999543025	R06C02
Tumor	3999543026	R01C01
Tumor	3999543026	R02C01
Tumor	3999543026	R03C01
Tumor	3999543026	R04C01
Tumor	3999543026	R05C01
Tumor	3999543026	R06C01
Tumor	3999543026	R01C02
Tumor	3999543026	R02C02
Tumor	3999543026	R03C02
Tumor	3999543026	R04C02
Tumor	3999543026	R05C02
Tumor	3999543026	R06C02
Tumor	3999547132	R01C01
Tumor	3999547132	R02C01
Tumor	3999547132	R03C01
Tumor	3999547132	R04C01
Tumor	3999547132	R05C01
Tumor	3999547132	R06C01
Tumor	3999547132	R01C02
Tumor	3999547132	R02C02
Tumor	3999547132	R03C02
Tumor	3999547132	R04C02
Tumor	3999547132	R05C02
Tumor	3999547132	R06C02
Tumor	3999547134	R01C01
Tumor	3999547134	R02C01
Tumor	3999547134	R03C01
Tumor	3999547134	R04C01
Tumor	3999547134	R05C01
Tumor	3999547134	R01C02
Tumor	3999547134	R02C02
Tumor	3999547134	R03C02
Tumor	3999547134	R04C02
Tumor	3999547134	R05C02
Tumor	3999547134	R06C02
Tumor	3999547163	R01C01
Tumor	3999547163	R02C01
Tumor	3999547163	R03C01
Tumor	8795194083	R01C01
Tumor	9296931048	R02C02
Tumor	9305216065	R04C01
Tumor	9305216065	R06C01
Tumor	9422491154	R01C02
Tumor	9630789122	R01C02
Tumor	9630789125	R01C02
Tumor	9630789125	R05C02
Tumor	9934625034	R05C01
Tumor	9934625036	R06C01
Tumor	9934625036	R02C02
Tumor	9934625049	R05C02
Tumor	9934625152	R01C02
Tumor	9934625152	R04C02
Tumor	9934625152	R05C02
Tumor	9934625168	R02C01
Tumor	9934625168	R06C01
Tumor	3999543013	R03C01
Tumor	9296931023	R06C02
Tumor	9305216142	R04C01

[truncated: 1 more sheets: Stomach (Test)]
